# Supplementary material for: IGF2BP2 contributes to thyroid cancer progression by enhancing the stability of m6A-modified CTSH mRNA
Source: PLoS One. 2025 Oct 16;20(10):e0332061. doi: 10.1371/journal.pone.0332061 (PMC12530564; doi:10.1371/journal.pone.0332061)
Supplement: S1 Table — (CSV) [file pone.0332061.s001.csv]

Sup. Table 1. Gene information of Venn diagram
Co-expression	Targeted	DEGs
PTPN4	APOE	SEMA3F
NUCB2	LOC100422556	AOC1
TMEM143	LTK	HECW1
SERTAD2	RNF26	CYP26B1
PKP2	LDHD	TFPI
NLGN2	SEC23IP	PLXND1
ANKMY1	GP5	HSPB6
TMEM52	TERB1	SLC22A16
CHN2	GAREM2	SLC4A1
IP6K3	CNIH1	PRSS22
UPP1	PMS2P3	MCUB
KLK10	STRIP1	HOXA11
KDM5B	RPL29	SOX8
FHOD1	MCOLN1	ITGA3
PCMTD1	ITPKB-IT1	CRLF1
MAP2K7	NUP210L	TMEM98
GRIP1	OIP5-AS1	TMEM132A
EVPL	SMU1	TAC1
MRPS11	AP2M1	CX3CL1
DIO1	MIR6126	TNFRSF12A
PDE5A	SELENOT	ETV1
PLP2	MIR33A	ALDH3B1
HEY2	WRB	CCL26
PROSER2	NUP54	USH1C
HSDL2	CCKAR	GGCT
OGDHL	ATP5L	LGALS14
MNT	GPN1	PROM1
DDX60L	RNF114	CEACAM7
SH3D21	POMT1	CD79B
ALDOA	C5orf42	RHBDF1
RNF24	INPP5F	CACNA2D2
PLK3	ARPC3	BAIAP3
MPLKIP	SIRT7	SELE
RMI2	FAM209A	NOX1
GDF9	LINC00423	SYN1
SOSTDC1	ALKBH3	CAMK1G
POGK	BCL10	TFAP2B
HOOK3	TARS2	TFAP2D
ZFYVE19	PLEKHD1	DLEC1
CDK5RAP2	TSPYL4	CYTH3
OSBPL5	MEF2D	ADAM22
FBXO28	MRPS14	TENM1
SLPI	TARP	IYD
TOR4A	BAG6	MLXIPL
ERO1B	SLC22A20	ETV7
MAPK4	GFPT1	GIPR
MED28	RPS21	PRSS3
ADGRA3	DDX18	FYN
IGF1R	AGBL2	FMO1
RASD2	PDXK	MRC2
ZNF664	HSF5	PLAUR
BDH1	MATN2	ANLN
LRIG1	NQO1	DCN
NOTCH2	PIH1D2	LTF
DPYSL3	PCDHAC1	ALOX5
MICOS10	DPY19L3	SLC7A14
MCL1	HMGA1	CLDN11
SORBS2	SNRPD1	MVP
ZNF486	RPS27A	MAMLD1
STMP1	HIGD1B	MTMR11
CPT2	AGBL3	BID
RBMS2	STK25	STMN4
CDON	TMEM160	ISL1
ZDHHC20	NCBP2	IL20RA
BMP8A	GCNT2	CNTN1
PAX1	MFSD14A	MARCO
RILP	MFSD5	CYP24A1
ZNF532	ADCY7	HGF
STRA6	SELENOF	SAMD4A
ECE2	LONP2	C8B
CMTM3	TPM1	FHL1
ACAD8	LDHB	GABRA1
CELSR3	TTTY14	EHD2
SLC39A10	KLHL11	HSD17B6
ECE1	FTO-IT1	CD44
AKR1B15	TMEM33	AGPAT4
TMEM164	MIR1244-4	ARNTL2
BMP7	CACUL1	IBSP
P3H3	NIPA1	MUSK
LRRC75A	TRIM52-AS1	LRRC7
SIRT4	TMTC3	TMSB10
SLC25A5	RPS18	MYOC
KLK7	TMEM94	DEPDC1B
OSGEP	HNRNPK	DAPK2
HMGCS2	C17orf58	STAP1
ASAP3	MIR1229	OTC
KIAA1614	DHPS	CASR
ARNTL	MIR186	VCAN
RAD18	RTN3	C6
LGALS8	CCAR2	RTN4R
ZCCHC12	SMIM4	RAB27B
ILF3	NLK	MYO16
PLAGL2	MIR4690	TNC
CAMKK2	PSRC1	RIPOR3
INPP4A	KLHDC4	ZPBP
CCDC51	UBE2V2	TG
S100A6	CTGF	BARX2
ATP10A	LOC100132062	ZIC2
TMPRSS4	ZNF281	EPHA3
COL8A2	IHH	GPM6B
PTPRM	DDX5	PREX2
F11R	TRIM37	ARAP2
ATP6V0D1	HCG14	ARHGAP6
ODF2L	EGFLAM	ROS1
TCF7L1	PLK1	HDAC9
FHIT	LY6G5C	LMO3
TCTA	OLFML2A	LTBP1
CTSC	CDKL2	NEXMIF
LGI3	MAPRE1	NFE2L3
GPCPD1	PYGO1	COL23A1
PLAG1	SUDS3	ALX4
UBE2D4	HIST1H3G	FSTL4
MMP15	SNORD143	METTL24
VASP	CAPN13	MCF2L2
MEAF6	RNF213	ENTPD2
DYNC1I1	SH3GLB2	PLEKHH1
DYNLL2	C7orf13	SPO11
MPC1	TGOLN2	CBLN4
IQGAP1	MIR4322	CHRDL2
MACC1	RPS26	CCDC85A
ITPR1	VWCE	NPFFR2
GCLC	CDS2	DCBLD2
RAP1GAP	AXL	SERPINB3
ERCC8	CCDC83	PKP2
BICDL2	LMO4	F7
MOCS2	RPH3A	PRDM1
TACO1	INA	TMCC3
N4BP2L1	DPPA4	LAMC2
RHBDF1	SMIM18	RASGRF1
ALS2CL	SNORD68	DGKG
CTBS	DTNBP1	PSD
TSACC	PASK	STYK1
GABRA6	MMP15	GNA15
IFIT5	TOMM40	PTPRU
COASY	SDR39U1	RIMBP2
RPS6KA2	AURKAIP1	COL11A1
NRBP2	YKT6	BCAT1
FAM24B	ETV4	LZTS1
CDC25B	CLEC18B	WNT8A
MON1A	MIR6852	SPAG4
TMEM41A	RPL26L1	GUCY1B1
RBM24	GDI1	CDH3
CEP170B	PTTG1	SLC6A16
TEAD4	MIR3187	CA11
ZNF684	TMX4	ATP2C2
TFCP2L1	HMGN1	NGFR
LRRIQ3	SLC25A47	CDON
ZSCAN5A	FAM134A	CTSA
ANKRD6	CTTN	EYA2
PPIF	LRRN1	NTN1
DOCK9	F13B	GLP2R
EHBP1L1	NUCKS1	ERBB3
ERBB3	MIR6859-3	ROPN1
BLVRB	DONSON	SNAP91
SATB1	SS18	PRKCQ
TGM1	MTFR1L	NGEF
ST6GALNAC6	CYCS	MPPED2
FABP4	LOC102723704	FGFR2
ATF7IP	INCENP	ACSM2B
DTX3L	TNFRSF10D	KLF6
B3GNT3	AHSA1	CACNB1
PPP1R2	ABI2	SYT1
DGKI	DNAH9	HYAL2
RBP7	PPP2R5C	HDAC4
CYC1	MIA2	FGFR3
GRHL3	DUT	ATP11A
RHOU	ETV5	STON1-GTF2A1L
FYN	MIR7641-2	PYGM
ARHGEF2	NREP	TRPC7
PRSS22	SRSF1	SDK2
HPN	QSER1	MAOB
GBP2	TSHB	TGFBR3
ANXA1	MAN2C1	PLA2G10
SSTR3	TMEM191C	HES2
TSPAN33	FAM208B	RAB27A
LTF	NES	FGF10
HMCES	CEP192	FSTL3
SDC3	SNORD64	FRMPD1
NUDT7	CNN2	CNGB1
CATSPER1	CDK2AP1	CHAT
SELENOV	NDUFB11	TRPM5
MAPK8IP1	ALG9	MS4A12
CST6	PDE7A	MYO3B
QDPR	RPL37	CYBRD1
ODAM	GDPD3	CDH19
FAM171A2	HMGCR	SLC6A15
MTMR7	MIR6804	ACTN1
TANGO2	MIR5096	RPS6KA6
NFATC4	SNORD18C	SREBF1
AKIRIN2	MAPRE2	TRPC5
SYNPO	PIK3R2	TRHDE
MSRB2	EMILIN3	P4HA2
ALDH1B1	MRC2	CYP2W1
SNX22	SNX22	TP63
ICA1L	MIR6886	GSDMB
ATP5PO	MASCRNA	ABCB11
PPM1L	MIR4646	CD5L
MTHFR	CCDC97	IGF2BP2
TIMMDC1	PEX19	NOTCH3
LY6E	PRKAG1	CA12
ZHX2	RB1CC1	IPCEF1
L3MBTL4	LRRN4CL	SLC12A1
C3	MIR124-1	WSCD2
DEF8	MORF4L2	FGF4
MYL12B	MIR378H	CACNG4
RAB3A	HAPLN1	MOCOS
KCNJ1	RNF223	ATP12A
AC005041.1	LOC105373185	PAX2
NDUFB5	PPP3CC	RGS11
CALM2	CDIPT	ACACB
CIAPIN1	CENPA	MCAM
DLL3	AP1S3	RAP1GAP
ARRDC3	MRPL24	RARB
BAZ2B	LINC01848	PAK3
MPZL2	MIR6779	CAPN6
ECSIT	CSE1L	DCX
MCTP2	ESRRA	TYR
COPZ2	PNRC2	ACTN2
NRBP1	PLEC	NAALAD2
ADAM22	SLC35A1	FBLN1
ATP5F1A	EP300-AS1	MAP2
SH3BGR	METTL21EP	LAMP3
PNMT	TH2LCRR	FAP
CXCL14	LOC105376114	RBFOX1
FAM240C	ALPL	FGF20
PLXNC1	FBLIM1	P2RY10
GALNT12	PTP4A1	BRINP1
LPCAT4	AGO3	TP53INP2
RNF220	NKIRAS2	CLUL1
ARHGEF28	SYCE1L	RUNX1T1
C12orf76	SLC5A11	CDH17
CHST2	MYLK2	OSBPL6
FKBP4	ERO1A	DUSP13
TICAM1	NLGN3	PAFAH1B3
EMILIN2	IGDCC3	SCGN
SRPRB	JOSD1	CRYBG3
CTXN1	FLVCR1	EPHA6
COX10	MIR5047	SLC4A4
PEBP1	KIAA1191	DNAAF6
SPIRE2	MIR1281	IGSF9B
TGFB1I1	SNORA50A	CXCL2
HDDC3	USF3	PKP1
PARP14	RPS9	CDC14B
SLC22A31	ZNF385A	LRP2
TMEM44	LINC01529	PCDHA6
DCUN1D3	KDELR3	STRADB
DCSTAMP	ZNF286A	PGR
BCL9	EIF2S1	COL19A1
CRABP2	SDCCAG3	KCNK2
STING1	GMPPA	OPRK1
BNIP1	LBR	SEMA5B
TIPARP	DNAJB14	TRPM3
TMEM234	NUDT16L1	P2RX5
ARHGAP6	TMEM170B	EPYC
DLG2	KIAA1522	FAM234B
TMEM63B	ATP6V1B2	SLCO1A2
TRPC5	FAM199X	NKAIN1
SLC2A13	TPT1	GCKR
RPL26L1	MIR7705	FCN1
FMOD	DDX25	IGSF9
AHNAK	UBA52	WNT11
CLIP4	ICMT	TTC39A
HECTD3	B3GNT8	AQP6
DOCK3	CARHSP1	FOLH1
PTPN2	MIR4804	CEACAM6
SEMA4G	CPNE3	FAT2
GMDS	SNORD20	ERO1B
AACS	SF3B1	PPEF1
HSD11B2	SLC2A10	NOX4
NUP188	PYCARD-AS1	PPP1R15A
PBX4	CUL9	BAX
CCDC146	SNORD121A	ADAMTS2
CYCS	CDKN2AIPNL	TMPRSS11E
KCNQ3	CCDC151	PHACTR3
FAM189A1	HSPA13	SULT2B1
PNPLA1	NFE2L1	DOCK9
APOO	KCNMB4	TMEM40
PLXDC2	STAG2	CPXM1
KLK4	MSANTD3-TMEFF1	F11
ATP5PF	DHDDS	TESC
COX7A2	SNORD97	CFAP61
LMBR1L	PCBD1	LHX5
HSPB7	PSEN1	RPH3A
PRKN	EDC4	CHGB
UGCG	SEMA4C	TBX5
DNAAF6	SELENOW	NOS1
TRIM16L	SLC25A42	FXYD5
EMP2	SLC9A3R2	FXYD3
AXL	EMG1	ICAM1
HIGD2B	ADH5	SI
DRAXIN	LINC01578	FETUB
RARG	RNASEH2B-AS1	PLEKHG2
MBLAC1	TRAPPC2L	NRCAM
CKMT1A	KPTN	SLC26A4
SNAP25	SPSB1	SLC26A3
MLEC	IMPG1	IL5RA
ENDOD1	TAGLN	SEL1L3
ATP6V1B2	ATF1	TF
ARHGEF10L	C1QTNF3-AMACR	ESR1
LAPTM4A	ANAPC7	RGS17
PPP1R13B	POU2F1	MYH7
TGFBR1	CTNNAL1	TGM1
LRG1	ZDHHC2	TYRO3
HSD17B10	LOC101927809	CAPN3
PARP4	CHD7	COL9A3
CISD3	CRTC3	TGFB2
PLD3	GABRB3	CDC45
AKT2	CAND1	KRT31
HCCS	SNORD109B	FMO2
SERPING1	TPRG1-AS1	MAP3K1
MTMR11	ATMIN	TBC1D2
GCDH	NPRL2	CYP26A1
PGF	TMEM44	IL11
RARA	MTUS2-AS1	SMIM24
HCN2	MMD	TREM2
TANC2	MIR7107	CRISP3
OPLAH	PGD	MLN
FAM124A	SLC10A4	ACOT7
SEC11C	RPL36	SYDE2
GATM	TRA2B	SCD
PPM1H	TMEM240	STX1B
TSTA3	CPNE1	HSD3B7
UQCRC2	NMRK2	EFNA2
QRICH2	NAF1	CBARP
ACAT1	FTL	MISP
NDRG2	SSR4	HCN2
NPTXR	MIR765	PALM
SLC22A23	EXTL3	MADCAM1
UQCRH	RPL10	SERPIND1
TDRD10	PHKB	MMP11
FAAH	NEAT1	CECR2
CCDC110	GSS	SLC7A4
LMNB2	TMED7-TICAM2	OSM
FBXL19	SNRPG	SEC14L2
TLCD2	BCKDK	SEC14L3
TNFAIP8	SEC14L1	LGALS1
CLCNKA	LGMN	SEPTIN3
KRT80	ANGPTL3	KDELR3
RCC2	MATN4	TIMP3
DHTKD1	FLCN	MIOX
TMEM237	BTG3	HMOX1
TET3	SH3D21	APOBEC3H
SRCIN1	HCFC1-AS1	RASD2
CCDC120	SLC35F2	ACR
GPT2	KRBA2	PNPLA5
CNKSR1	AP4S1	UPK3A
GPRC5B	SET	CTSG
LCA5	LOC101928433	CDKL1
RBBP8NL	SMARCE1	ISM2
GPR161	SUN2	CHGA
BAIAP2	MGAT1	SLC10A1
CRELD2	KBTBD2	TCL1A
LRRK2	RPS6KL1	PAPLN
ALDH2	SV2A	RPS6KA5
TUSC3	NEDD4	DHRS2
MAST3	MIR6731	REC8
TERB2	MIR6857	NFATC4
SLC16A13	PYGO2	SGK2
SLC25A39	BMPR2	R3HDML
CNTRL	C12orf76	RIMS4
SLC16A4	ISY1	DOK5
SNX11	SNORD21	TUBB1
SNN	APOL5	SLCO4A1
TEC	WDR45B	SLC17A9
LRATD2	TULP1	BIRC7
HGD	THOC5	NKAIN4
APOC1	C16orf72	AVP
KLK15	ZC2HC1C	CHRNA4
ISYNA1	EBPL	EEF1A2
SH3BP2	SERPINH1	RNF24
HERPUD1	TRAPPC3	SLC52A3
DTX4	TIGAR	ANGPT4
MRC2	MIR4292	RSPO4
MRPS10	LYPD6B	PROKR2
SYTL3	PRKACA	FERMT1
PAPSS1	EMC6	PDYN
SLC25A4	MTNR1A	PAK5
SLC2A3	ELOB	E2F1
SYPL2	GBAS	BPI
RNF144A	C3orf80	SLC32A1
ADAMTS9	TP53	CST4
TESC	NBDY	PPP1R16B
XPNPEP3	FKBP10	EPPIN
PINX1	SNORD134	SYNDIG1
CFI	SNORA30	CELF4
S100A4	SCARNA12	NOL4
INKA2	MARVELD2	VSIG1
PDLIM1	PTCH1	CHRDL1
B4GALT5	MYCL	SRPX
TPPP	RPL31	SYP
SLC35F4	ALG12	PLP2
NDUFA6	CALML4	RENBP
FBXO36	L1TD1	PPP1R2C
CD47	HLA-C	SCML2
MATN2	FAM213B	PCSK1N
CUL7	BEX4	PHEX
SLC9A5	PAPOLA	BRS3
ANKRD27	MIR548AM	VGLL1
ITPR2	LEAP2	CD40LG
PUS7	ZNHIT2	TIMP1
HSPB8	LIMD2	KLHL4
LMNA	MT1X	PCDH11X
CYB5D2	ADAD1	SRPX2
TRIM59	SSR3	DRP2
KMT2A	ALCAM	ARMCX3
FZD6	ZNF681	HTR2A
KCNQ1	PPP4R1	MLNR
MGST1	IDS	CDADC1
RUNX2	SLTM	ACP5
ALDH4A1	EIF4G1	SLC25A15
HADH	ARHGAP1	TSC22D1
MB	CDK3	OLFM4
IRX6	NT5C3A	MSLN
ALDH9A1	MIR6801	TSNAXIP1
C1orf216	CYB5D2	CBLN1
CHI3L1	DCT	CCL22
XPR1	GABPB2	CCL17
FDX1	SNORD103C	HAGHL
FAHD2A	SPAG9	RHBDL1
ADORA1	APTR	ZP2
PCCA	LDLRAD3	PRSS33
IL17RE	CNN3	AQP8
FUT11	KLHL5	TOX3
RBPMS	FXYD5	PYCARD
NMNAT1	PKM	SLC6A2
DHRS4	MYADM	AQP9
HINT2	SATB1	CORO2B
ACACB	C1QBP	CTSH
ZNF608	SKP2	CD276
PNMA1	HNRNPD	CEMIP
IGSF8	XBP1	OCA2
FOXQ1	MAST1	TGM5
RMDN1	PIK3CD-AS2	FAM189A1
PRIMA1	CXCL5	SCG3
FAM181B	WSCD1	RHOV
DOK7	LOC101929550	MYEF2
CAD	ECI1	RP1
STAC	PGBD5	CA2
NUDT17	TGFBR3L	EYA1
PCCB	MDM2	SFRP1
TNFRSF1B	SNORA75	CCN4
TMPRSS6	MIR6768	STMN2
ACSL5	PIK3CA	GFUS
GPR27	STK35	ANXA13
CITED1	DDX6	SH2D4A
MRS2	RPL9	SLC39A14
HMGB1	NEBL	TUSC3
GRID2IP	NIT1	KCNN4
TCF3	RIF1	TULP2
EPHA4	SYT13	DHDH
SLC6A3	ARL5B	LHB
DIRAS2	KCTD3	PPP1R13L
MT3	RGMB-AS1	SLC17A7
P4HA2	ASB8	KLC3
DAPK2	SCN1B	AMH
SYTL5	XKR6	RETN
PDHA1	MIR103B1	FCER2
SDF2L1	CDKN2D	CLEC4M
ZBTB33	SNU13	ASF1B
NPC1	STK24	TNNT1
FAM117B		EPHX3
SLC5A8	FERMT3	LGALS13
ACADM	FOXH1	CCNP
CRABP1	A2ML1	PLD3
CDC42EP5	MFAP4	EBI3
SDSL	GBA	CLIP3
RNF157	MIR6890	ZFR2
FERMT1	FLJ45513	SLC1A5
CBARP	SCARNA9	APLP1
MAG	TXNDC5	BBC3
PPARGC1A	ISM2	TGFB1
SPR	TSR2	ICAM5
GGA3	HSPB1	CEACAM5
PLEKHA6	DNER	CNFN
MUC1	KCNH1	SIGLEC6
NFKBIZ	C19orf54	FAM83E
NFKB2	CBX3	THEG
KLLN	TYRO3	PLEKHA4
CLDN4	BAMBI	MAST1
SLC18B1	SNHG6	SLC5A5
PGK1	FAM98B	ARRDC2
MAP1LC3A	CDC7	PIK3R2
DLG4	HIST1H3D	PDE4C
TMEM98	STAC3	ISYNA1
B4GALT6	KIAA0754	COMP
INHBC	C20orf24	MAG
NRL	USP3-AS1	TMEM59L
SLC34A2	SLC12A2	LSR
FAM110C	DNM1L	HPN
SFXN4	DENND4B	SCN1B
ELP2	STAT5A	PBX4
UQCRHL	EIF3J-AS1	ETHE1
UBE2QL1	ANXA3	PON2
SLC25A35	SNORD65	ATP6V0A4
FUCA1	GRHL3	MET
NPY4R	PRR19	HOXA6
LCN12	MSN	HOXA13
NMNAT3	GPS2	CPED1
TNIK	PLA2G10	NOD1
ITGA3	SELENOH	CRHR2
PNPLA2	KIF5B	NPTX2
PRSS2	SACS	HYAL4
TRIM38	NAB2	MYL10
TMEM14B	MUC4	MEOX2
SP100	MIR4700	AGR2
TNFRSF12A	GOLGA6A	AHR
FBXL17	SPG21	GCK
ADIG	NRADDP	LIMK1
CATSPERZ	LRP3	SLC1A1
MBIP	TTLL5	CNTNAP3
CCND2	CCNI	MEGF9
LRATD1	FAM84B	TRIM14
ACSF2	GALNT11	CORO2A
CLIP3	NPTN-IT1	TGFBR1
RTL5	NACA	OGN
EDEM1	PEG10	TLE4
ATG9A	CACNG8	SUSD1
BCAP29	LINC00396	AMBP
PIP5KL1	NR5A1	ENG
LMO3	TMEM106C	AK1
GSTM4	SNORA48	RLN2
TMEM253	ZBTB17	TYRP1
MAMLD1	KPNB1	GLIS3
SOX4	ARPP19	NPDC1
ARHGAP18	ELOC	APBA1
CSH2	JADE1	DVL1
SYT12	ZDHHC3	PDLIM1
ELK3	MYO18B	DNTT
EML3	LOC100506085	CXCL12
PTCD2	CD276	PKD2L1
SCARA3	DBNDD1	UNC5B
INO80D	NAA40	SPOCK2
CLUH	MIR3162	SFXN3
STRAP	BAP1	PITX3
RCAN2	MIR6511A3	NEURL1
TRIM58	CST7	DKK1
IRAK2	CCDC34	LGI1
ADD2	MSANTD1	RUNDC3A
NIPAL3	PRMT5-AS1	CSF3
GHITM	RPS15A	RAPGEFL1
SYNJ2	POLR2A	WNT3
CAMK2N1	CMTM6	ASPA
RYBP	KDR	HOXB6
PARP9	TTC3-AS1	RASD1
FBXO15	SNORD94	ASIC2
SYBU	CTSK	CCL7
MID1	SORBS2	CCL1
DUSP22	STT3A	DLX4
MDH2	GLTSCR1L	COL1A1
C21orf91	ZNF460	ABCC3
CHD1	TMED4	PPY
CDK19	C11orf58	HLF
PLXNA3	TMBIM6	EFNB3
SLC29A4	TSC22D3	FAM20A
C9orf116	SNRK-AS1	CDR2L
MGAT4B	MIR1236	FOXN1
WSCD2	CAD	RAB34
NDUFB3	ERGIC3	GABRA4
DVL1	DAGLB	CWH43
SH3RF2	COPS7B	ODAM
KCNJ2	RPS3A	SMR3A
AC092718.3	FUS	NMU
MPPED2	EPS15	AREG
MCM7	DHCR24	IL2
MALSU1	SH2B1	WFS1
KLK2	SFPQ	GALNT7
MAPRE2	ACTB	SOD3
GPSM1	ASB13	NKX3-2
QSOX1	MIR1224	GLRB
SYTL1	IGFALS	HGFAC
GABRR3	LOC100506603	SNX25
WWOX	THTPA	PPARGC1A
FBXO31	TMEM42	DDX25
NYNRIN	CTSB	CRYAB
CD58	C11orf91	CTSC
POLD2	RPS24	ZBTB16
RAPGEF5	VEGFB	B3GAT1
PRPS1	PRPF8	DTX4
NDUFA8	B3GAT1	CCND1
ISL1	NKRF	FOLR3
MOV10	HSP90AB1	APOA5
LDHD	RPS16	UPK2
ACTN1	CD58	NECTIN1
INPP5F	ACTC1	KIAA1549L
RUBCN	ZFYVE9	SLC1A2
SEMA4C	LOC101927178	SCGB2A2
FH	VEGFA	MDK
PFKM	PSMD7	SLC22A18
SNX16	NEURL2	SLC35F2
ANKS6	HMGCS1	ELMOD1
BNIPL	HTR7P1	CALCA
TMEM238L	MIR6074	P3H3
GDF10	CCDC96	CD69
RNF139	ZMIZ2	TSPAN11
RTL4	YWHAZ	IL23A
HKDC1	AKT1	GLI1
SNTA1	ATP1A1	PRMT8
FN1	EFCAB9	MYL2
ATP2C2	TPI1	CUX2
INTS6L	HYOU1	AKAP3
LRTOMT	PSMA1	KCNA1
FAM163A	TSKU	ART4
ARL10	QRFP	RERGL
ERLIN1	ALDH3A2	CHPT1
SPRED2	WDR61	GYS2
AC009779.3	GMPS	AICDA
PTK7	HSPD1	RFX4
SCO1	NADSYN1	RSPH4A
FZD8	LOC151484	MAK
OTOS	MRPS6	ADTRP
OSBPL1A	LINC01507	MAN1A1
GALNT7	B3GNT9	TPD52L1
PLK4	ZNF37BP	ULBP1
PXN	SNORA86	OPRM1
TUBA1A	LOC145694	SLC26A8
ETV5	GRSF1	RHAG
RGS12	RBM12B-AS1	GLP1R
DUSP5	MSL1	BMP5
FAAH2	CLCN1	RBM24
CMBL	H2AFV	KHDRBS2
TFF3	SMIM12	WASF1
LMO4	SAP30L-AS1	EYA4
SLC24A3	PDK1	NR2E1
RANBP3L	SETD1A	PERP
CTTN	AKIRIN2	C6orf118
TP53BP2	HSP90AB4P	PDE10A
TMSB4X	RBMXL1	MDFI
LPAR5	EEF1AKMT1	SMOC2
ANAPC15	AQP8	PRPH2
CCND1	AIM1	PTK7
PLXNB1	USB1	SRF
CD276	LOC101929718	MEP1A
CPSF7	LHFPL5	PCDHB2
ZNF217	MIR4426	C7
CCDC167	POGZ	GHR
PPP1R3C	RLIM	KIF20A
STX3	SLC25A19	LOX
MAP2	KRR1	CDH9
STXBP5L	SNORA70B	SPARC
SPATA17	BCAT1	ITK
ST3GAL5	BTG2	THBS4
BASP1	SMAD2	BTNL8
KATNAL2	FEN1	CDH6
E2F6	NKX2-4	SLC27A6
ARL6IP5	SPHK2	IRX4
IER5L	CHERP	AGXT2
FCGBP	NCAPD3	ST8SIA4
KIT	AASS	FGF1
ANKRD9	HIF1A-AS2	LIFR
EPM2A	RHOBTB2	DPYSL3
HSPA9	ZDHHC20	UNC5A
DONSON	PUS7L	CNTN3
AVPR1A	PRICKLE1	KNG1
SHE	MIR3654	HRG
SCG5	XKR8	HGD
MYEF2	MFAP2	CLDN16
RDH13	RPL11	SERPINI2
VEPH1	MTF2	WNT5A
ANKRD13D	FLNA	COL7A1
PHKB	PIH1D1	IQCG
VSTM4	OPN1SW	C3orf52
PALM	TXN2	CSPG5
MACF1	CD46	PLSCR4
TREX2	HACD4	PEX5L
IQCH	MIR6501	AADAC
IKZF2	CDK5R1	PLCH1
LYPLA2	SLC6A8	CCL20
HNRNPC	SLC2A3	KCNIP3
PPARG	SNRNP200	TFCP2L1
B4GALNT3	SNORA3B	SLC30A3
SOWAHB	CDC25C	FNDC4
SYNDIG1	USP25	EVA1A
SLITRK5	SEMA6B	EFEMP1
CNPPD1	MIR600	FN1
ATP4A	OLFM2	DNAH6
CNIH3	MIDN	IGFBP2
MTUS1	ATP5C1	IGFBP5
TUBB6	ARAP1	KCNJ13
TRIM50	CNTROB	GNLY
ALOX15B	LIPG	ST3GAL5
PERP	LTBP1	IL18R1
DECR1	SNORA21	FHL2
HOGA1	MAP2K6	SLC5A7
SAMD4A	MIR6832	TPO
CRYAB	HMCES	PROC
MAPKAPK3	TRAF4	QPCT
NEB	PCMT1	SDC1
GSTK1	CACNG7	AAK1
FPGS	RAD9A	KISS1R
PDE11A	SPTBN1	CD207
SUCLG1	CTNNA1	GRIN3B
CDKN2AIPNL	GHITM	VAX2
STAT6	FZD7	ATP6V1B1
KCNA2	ARHGEF3	EPHA4
HYKK	LOC101929457	TNR
TBC1D30	MAML1	PAPPA2
FAM111A	APOBEC3D	ANGPTL1
FHL2	PKP4-AS1	CHD5
NFS1	MMGT1	QSOX1
SERPINA1	TSEN15	ELAPOR1
PPRC1	CHRAC1	DLGAP3
ZSWIM4	MICALL1	FBXO2
PYGM	FAM171B	MAD2L2
STAT5A	PHLPP1	CTH
AFG3L2	EIF4EBP2	NID1
PRR15L	RPS4X	NT5C1A
COX7B	SNORD58C	HPCAL4
ANXA2	MIR761	SIPA1L2
COL9A3	FAR2P1	ST6GALNAC5
CLDN9	MIATNB	MFAP2
PLEKHD1	DTNB	RGS4
NR2E1	TUBB	IGSF21
MPZL3	LAMTOR1	PLA2G2D
NUMBL	ATF4	GBP3
CCDC97	RNF44	GBP1
CLK1	ZDHHC18	ECE1
PTPRF	CDK5RAP3	GALE
ZMAT4	FBLN7	CR2
YPEL4	LRTM2	MPL
TAF1D	LINC00958	PTCH2
LAMB3	TMCO2	CCDC181
YBX3	FEZF2	PLPPR5
DIRAS3	RHBDD1	PROX1
RIDA	LOC101928580	MTARC2
KIF6	ADSL	CHRNB4
DUS2	SCRN1	MMP8
AIFM2	KCTD2	ZNF541
WSB2	UBE2K	SLC8A2
FAM234B	PTGES3	TNNT2
FTCDNL1	COL21A1	MREG
KRT71	CPNE5	TNP1
SHF	MIR128-1	NRP2
ARL13B	HMGA2	TTR
OTUD7B	THOC6	B4GALT6
MACIR	SEMA3B-AS1	ATP10B
DCBLD2	MIR579	ELOVL4
STK32C	CLEC18A	FBXO30
LAD1	SAT1	CCN2
MRPL15	CDK16	OLFM3
SHBG	PGAP2	SPP1
TPO	TLL2	STBD1
ADH5	SNORA5C	PPL
ACSL1	MIR1227	PCDH17
MTCH1	KDM3B	CCND2
TNFRSF10A	SRRT	FGF23
AGR2	EMC7	ELL2
AGRN	MAPK8IP3	DNAH7
ARMCX6	PA2G4	GDA
TSFM	MIR7-1	RAD23B
ZDHHC16	SOD2	NR4A3
COPZ1	IPO9	PGF
KCNK5	MIR6850	NPC2
HTATIP2	MIR597	BCL11A
RASSF5	EIF4EBP3	CNNM1
RPS6KL1	ESRG	C10orf95
TRUB2	MIR6743	DUSP1
AJUBA	CD200	MOB3B
C1QBP	BIVM	IFNA8
IGFBPL1	LVCAT8	GRIA2
FKBP1C	IGF2BP1	MTHFD1L
CHAF1B	ETV1	CCDC170
CTSS	CLK3	SLC25A2
B3GNT7	SCARNA7	TNFSF18
EIF1AD	MIRLET7G	GPR31
LRRFIP2	ST6GAL1	IQSEC3
GATA5	IL21R-AS1	SMAD9
DUSP6	CXCR5	TGFBI
LMX1B	PLAG1	MYOT
PITPNC1	MTFR2	EGR1
FAS	STOML3	GLT8D2
NT5E	ZFYVE16	DUSP4
IGSF9	TMEM2	CLU
CDC42BPG	NDUFB2	TNFRSF10B
CDH3	RNU6-7	ADRA1A
FCHSD1	SNORD17	TNFRSF8
C5orf47	GRIN3B	MND1
KCNS3	FSCN1	ABCC11
TGFB1	PODXL	GJB6
FAM102B	CREB1	GJA3
PRKD2	TWSG1	HCRTR1
TMEM87A	ECH1	SLITRK3
HMGA2	ARPC5	HPCA
HPCAL4	GCNA	XPNPEP2
RGS16	WDYHV1	OBP2A
ESYT3	LOC101927550	TBX22
MAP3K1	SNORA14B	FMOD
ACOT11	CPLX4	LY9
NXN	FBXO21	OPN4
ATP13A4	PIGQ	PTGFR
CTC1	LINC01269	HOXA7
SCN1B	LOC100505912	INHBA
VTI1B	LPP-AS1	CNTFR
NELFA	ZMYM3	SFTPA1
PNPO	AHRR	PLAU
C2orf16	TM7SF3	EGR2
ELF3	MPZL1	BHLHE41
CPEB3	SNORD124	NECAB1
TMC8	PAF1	CENPK
HEXIM1	VCX3B	NR4A1
THEMIS2	LOC100130111	HOXC13
MPV17L2	RPL28	COL10A1
IL13RA1	CTSC	NRK
SMIM3	NPEPL1	TNFAIP6
UNC119	PRDX3	G0S2
VAPB	RRAS	KCNJ2
VEGFB	ABCA7	PFKFB2
MLIP	SURF2	GPR83
C16orf71	ZNF425	CKS2
HIBADH	GOLPH3	DAW1
SHFL	CLNS1A	PI3
MRPL34	TIMELESS	SLPI
TUFM	NRSN2	KCNS1
MORC3	KDM4A	SLC12A5
ETV4	ATP5G3	ARHGAP40
SKIL	NDC1	SDC4
SCGB1D2	USP32	ZNF831
C6orf136	MBD6	EDN3
KCNN4	LINC01553	SNAI1
APOA4	C1orf43	PMEPA1
PPP5C	ZFX	KCNK15
RWDD4	BEND2	PCK1
SEC14L2	PTP4A2	XG
SDK2	MIR3622B	IL17C
PIWIL2	TBK1	HIF3A
NOL4L	NSUN5P2	PSG8
ERCC6	FLII	CEACAM8
ECHS1	CPNE2	GRM4
IGSF1	CPSF2	H1-3
PRELID3A	CHML	UNC5CL
POLDIP2	YDJC	SPDEF
PHYHIP	RSL24D1	DNAH8
CSGALNACT2	DCLRE1A	TREM1
GMPPB	PLEKHG5	CDKN1A
FXYD5	LDOC1	SOX4
TMEM79	C16orf92	RUNX2
EPHA2	MOV10	OPN5
TDRKH	FAM117B	CXCL6
CYP2S1	RPL38	EREG
C15orf62	PSMC5	MYRF
DENND6A	ATL3	SCGB1D2
IHO1	CXorf38	DOK4
WSB1	MIR1226	PIWIL1
SRARP	PHLDA2	GPR18
ETV1	RSL1D1	ABCC4
FGFRL1	KDELR2	SOX21
AIMP2	INTS2	HROB
MSMO1	G6PC3	TMEM255A
RASGRF1	NEU1	MYH2
ZNF7	OVCA2	IL37
IFT22	TKT	TNFSF9
PRDX1	C9orf152	GRIA3
STMN1	POP5	CD70
PCYT2	GIGYF1	C3
PABPC4	TM9SF2	FOSB
CLYBL	METTL9	RTN2
GCSH	TANGO6	TGM3
TMEM230	DBX1	GNRH2
ZMYM5	TOB2	FOXA2
TMEM178B	RPL36A	PAX1
SLC26A4	TMEM68	NKX2-2
TUBA4A	PXDN	BMP2
COX15	SNORA70	FLRT3
KANK2	NIPA2	PCSK2
ANXA6	MIR29C	GFRA4
LLGL1	PSMA7	LAMP5
ITGB8	NDST2	LRRN4
SLC43A1	MIR4695	TCF15
COQ5	B4GALT6	BANF2
RNF39	GRIP2	TMEM74B
WNT11	DHRS13	CITED1
RIMS4	GALNT4	BPIFB1
IFTAP	HIST1H4C	AMOT
CD36	CAMSAP1	F10
PPIL6	FNDC9	FFAR1
GCAT	UNC45A	CCR7
SLC25A47	TUG1	NR1D1
ELMO3	SOX2	RRAS
KLHL17	NRAS	TSKS
GATAD2A	HAPLN4	FLRT1
BACH2	RAN	DACH2
GLRB	SNORA4	SSX1
FAM186B	ABHD15	AIF1L
NDUFA1	UBE2G2	RGS13
INHBB	MIR6819	OMD
ABHD6	ZNF513	BCL11B
FAM167A	NR1I2	MASP1
TDGF1	TMEM97	TSPAN8
DOK4	PXT1	BEST3
VAMP4	EXOSC8	TRPV5
RNF103	EIF3F	PLA2G5
CDCA4	SLC30A5	KLF2
CTSH	LOC101928557	OR7C1
FLRT3	HPS3	PKMYT1
RAMP1	ATP5O	WFIKKN1
ETFDH	SPATA33	HIP1
DNAAF1	NODAL	FGL2
MPP6	ITGB1BP2	SPINK2
DNTT	UBB	ADM2
C11orf95	DESI2	VPREB3
RBMX	ELK4	MGAT3
KLF5	NSUN5	CDC42EP1
SH3GL1	FBXO11	GALR3
COLEC10	CLDN7	KRT17
EPHB3	NOC4L	SPECC1
LDB1	RAB14	CPA4
CRYGN	TMEM41A	CDHR3
TMEM38A	CCT5	VGF
CD55	SNAPIN	FOXP2
RTKN	RNF225	STRIP2
FAM110A	SDCBP2	FLNC
RADIL	CH25H	LRRC4
ESR2	AKT2	IRF5
PLXNB2	VCAN	HOXD1
ZNF480	MIR3651	PDE11A
EIPR1	ITGA1	HOXD9
SFXN3	PAM16	HOXD10
C19orf33	CEP350	CGNL1
CACNB4	KLHL23	DLL4
NETO2	CRTAP	ALDH1A2
CFAP206	SDC3	LOXL1
DHRS7	WNT8B	SERGEF
PRSS23	TUBB2B	PIMREG
ABCC3	ATN1	MTUS1
LIPH	SUV39H1	KLK10
ATP5F1C	SCARNA11	KLK8
TTC30B	FBXO45	FOXA1
ATIC	CNBP	EGLN3
MSN	UBXN4	FOXJ1
DLGAP4	HAX1	CDH15
ABCB8	LOC101929767	PLPPR3
TFE3	LINC01341	SYT5
MGAT1	SNORA63	TNNI3
ACADS	MDP1	PRRG3
SUPT5H	CCDC138	NXNL2
DPF2	GLUL	APOE
KCNB1	JMJD8	APOC1
FRMD3	BAAT	DPP6
BAIAP3	ERLIN1	KIF1A
AKAP13	CYP51A1	MAS1
GOLT1A	MTRR	KLHDC7B
ZFP36L1	ADD2	PXDN
KRT15	IMPDH2	SSBP4
MERTK	TAF10	GDF15
LRP4	NFU1	SULT4A1
GALE	LOC105370619	TNNT3
EPCAM	BUD13	COL5A1
SMURF2	PRG4	GATA5
CFAP46	YY1AP1	FIBCD1
GLT1D1	LTB4R2	NPAS1
ANKLE2	TMEM249	PNCK
PFKFB2	MIR6721	PLXNA3
CCDC148	CADM3-AS1	DUSP9
PNPLA4	MALAT1	CASZ1
PBX2	SNORD91B	PKDREJ
BANF2	H1FX-AS1	HSD17B3
ATP6V0E2	TNS2	FBP2
MED13	TMEM9B	ULBP2
TANK	TSPAN13	AKAP12
TMEM117	OACYLP	SYNE1
PLXNA2	OTX1	COX4I2
SLC1A1	PIK3IP1-AS1	EDA2R
C4A	TSPO	C1QL1
SPRED3	AGBL5	GFAP
TMEM171	HDHD2	PYY
TEAD3	SUGP2	HIGD1B
CYP17A1	RSF1	TEX101
STEAP3	RNASET2	GINS2
ILKAP	DHX16	SLC34A1
PTTG1IP	KIF1C	F12
RTN4R	SNORD88A	PRR7
SH3BGRL2	RAD52	NFATC1
MYH10	NCAPD2	C3orf20
MED15	RECQL	NAPSA
MLYCD	AP3M1	PDLIM4
EPHA10	LACTBL1	G6PC1
MEX3C	ST14	KREMEN2
TPI1	MIR620	RARA
KLHDC8A	LRPPRC	PPP1R1B
ZNF516	FAAP20	LRRC9
DHRS3	SLC20A1	LGALS3
CERS5	CYTH2	PODNL1
RANBP3	MDH1	RTBDN
PLEKHJ1	SNORA69	MATN3
PREB	LINC00665	PPARG
GABBR2	RBM14	FCRLA
PAICS	PIM1	EMILIN2
GBP3	PLCB3	TRIM22
RBPMS2	PSMG3	RAMP1
NDUFA9	RAB11FIP4	PTPRE
BHLHE41	ANAPC10	DDC
LDLRAD3	FANCD2	ENAM
FSTL3	SFXN1	ITGB4
SUSD6	PRMT1	TRIM47
HCN4	RPP21	GUCY2D
ZNF300	FBN2	DLG4
BMP1	HYAL3	RGS22
ENTPD2	GORASP2	MATN2
KRT85	MIR6127	REEP2
S100PBP	MOB1B	SNAP25
TIMM21	SEC11A	SSTR4
NOD1	PPP2CB	CRP
COQ9	MAPK1IP1L	ALDH3B2
SCARB2	RHOC	VSTM2L
DLC1	NTAN1	SYT4
RYR1	SRRM1	PDE6A
TNFRSF10B	LINC01096	ATP8A2
PKP4	TMEM126B	WASF3
SLC15A4	PRR12	RNF17
ZNF215	ATP1A1-AS1	MYH10
PSD3	SALL2	CHI3L1
GSN	SUPV3L1	MYBPH
DHX29	TMEM127	CHIT1
BCO2	PKDCC	CCNA1
AOX1	GJA1	TRPC4
TTC7B	MOGAT3	POSTN
PLA2R1	ZC3H14	KL
MARCHF2	LOC101929295	STARD13
CFAP221	LOC729870	IRS4
IDS	HEXB	BEX1
BCO1	DCUN1D1	MYH11
SRSF4	C19orf33	C1QTNF6
CYP27B1	MIR21	GGT2
MROH6	AKAP5	SEC14L4
NPC2	GET4	NTS
HGSNAT	CTSW	LRRIQ1
FRK	DUSP12	ARNTL
APOA1	SLC20A2	LYVE1
PGD	DNAJB5	MICAL2
GRB7	BIRC5	VRTN
FHL1	ADIPOR1	LOXL2
SQLE	BAZ2A	MRO
NDUFAF7	FHL5	IRAK2
FNDC4	TREX1	BHLHE40
EHHADH	ELMO3	REG4
RNF146	RBPMS	TSPAN2
LMO7	SPTSSA	TSHB
ANO10	SLC44A2	GSTM5
C11orf80	GSTP1	VTCN1
TACC2	TCF4	MYCN
SLC26A7	SEC31B	SAA2
NDUFS2	ZNF703	ERN2
TDRD9	COL1A2	SOX5
KBTBD2	IFITM10	SPX
ATG4A	PDAP1	LRP4
PDE9A	MTRNR2L2	DDB2
DTD2	LOC401554	SPOCD1
ZFP37	RGL2	DSC2
SRL	PSMG4	DSG3
SPOCK2	PGPEP1L	DSC3
TCIRG1	CEPT1	APLNR
ATP6V1H	MIR3198-2	TCN1
AGMAT	FAM89B	C5AR2
TLR5	WDR27	PDGFRA
PLEKHG4	TIMMDC1	CLDN10
NIPAL2	HILS1	ANXA1
SAMD5	C17orf49	MSI1
ZNF430	POLR3K	HRK
MLNR	CLN3	RNFT2
WDR31	EPHX3	CCDC146
NT5M	IRS4	UGT2B28
POLD3	CPT1B	KCP
TRIM47	M6PR	HTR1B
IWS1	ATP6V1C1	NT5E
KCP	POMGNT1	MRAP2
PRDM1	MIR5685	EPHA7
YKT6	BUB1	CGA
DLD	SYNC	EHF
PPP1R9B	IDNK	ELF5
SDC4	KCNQ1OT1	CD63
NAGLU	INO80E	GLS2
ITGB4	PLA2G4B	ITGA7
CDH16	ZNF207	RDH5
SCARB1	COX4I1	KRT85
RAD51D	FBXW2	KCNH3
PRPSAP1	NEK10	HEY2
CYP1B1	ARL6IP6	STX11
NAB1	FAR1	DYSF
COX6A1	PSMB4	CPM
DPP4	MIR548H1	BCO1
MBOAT2	FCF1P2	FHOD1
ANG	DUSP4	SLC9A5
SDHD	TXNL1	AGT
MET	DICER1	PCNX2
CD22	RFLNB	RGS8
ACOT6	GNS	GPR55
SLC6A17	SNORA16B	WNT10A
XKRX	C9orf16	STAB2
ST7	KIAA1147	USP44
BOLA3	RNU6-2	PLXNC1
AC005726.1	SLC6A3	DRAM1
CA5A	MIR3911	PCDH8
ATP11A	MIR4640	TBC1D4
DCXR	RNF145	SCEL
ZNF775	KMT2E	TNS3
SLC25A37	LINC01191	RAPGEF5
YIPF1	ORAI3	IL6
PTK2B	MED13	CCM2
ADAM15	MIR4457	MYO1G
BCL2	PTAFR	ADAMTS7
PTPRQ	MIR4648	ABHD17C
BTBD11	FKBP11	BRIP1
LZTS2	SMARCA1	TBR1
GANC	ARHGEF16	GALNT5
C16orf96	TMEM135	BLK
ESAM	DLGAP4	GATA4
ETNK2	GNAS	IL36G
CHCHD10	KDM8	IL1RN
EIF2B2	HELLS	IL36A
PDE4C	LOC101927354	IL36RN
MT1H	CDK12	TMOD1
POU2F3	MPC1L	DAB2IP
ATAD2	C7orf33	CDK5RAP2
FBN3	MIR6756	GARNL3
GOT1	PARD6G-AS1	WDR38
MB21D2	USP50	GABBR2
GON7	SETD6	HEMGN
KLF12	SALL4	LMX1B
PVALB	C19orf43	IL33
RXRG	MIF	CCL21
C1RL	CIAO1	IFNA21
CYP26B1	NCKIPSD	DMRT1
SPTAN1	FAM120AOS	IGFBPL1
UQCC1	SNORA13	SLC22A7
TRPM6	STC1	CAPN11
ASPG	DYNLT1	KIAA0319
ACSL6	TMEM216	GCM1
MPRIP	CALM2	FGFBP1
RAG1	CASC3	FHDC1
RIMKLA	CNMD	TTC29
LCA5L	SRRM2-AS1	SYTL2
CCDC151	CDKL1	TMPRSS4
MRPS33	MIR4444-1	MMP7
SIPA1L1	CRYBA1	MMP27
SLIT2	ARPC5L	TRIM29
HSD17B4	RPS7	BTG4
DUSP4	RHOF	POU2F3
ID4	ZNF777	MMP13
FOLR3	LAT	UNC13C
NAV2	MIR98	ITPKA
RAI2	UCP2	STRA6
GJA3	SPATC1L	GCOM1
PXMP2	TCAP	BRDT
SLC39A11	MIR103A1	CLCA2
TIAM2	SMCR8	LHCGR
SHROOM3	RABAC1	CYP1B1
HK1	PTPN13	SULT6B1
DPCD	DSG2-AS1	ABCG5
LYRM7	SFRP2	TRIM54
ACADSB	WBSCR17	DUSP5
SLC27A4	SSR1	ENTPD1
KIAA1217	BRI3	GPR87
CCDC187	SCAF11	PLA2G12B
C1orf115	LAMC2	OIT3
DNMT1	DSE	ADAMTS14
ZNF652	PDPN	AOX1
NRP2	ZMYM2	ATIC
DMAC2L	TUBB4B	CCDC54
CCND3	LYPLA1	SHF
ARHGAP19	RND2	CILP
FECH	EXOG	HCN4
NDUFA5	TPBG	ARHGAP24
NDUFB2	STX6	PCDH10
SLC44A2	ANKRD26	NDST4
CPSF3	MATR3	PRKG2
EZH1	HTATSF1	IL21
RPS6KA5	THAP3	FGF2
TMCC3	TNRC6C-AS1	BMPR1B
YPEL1	AP5M1	MMRN1
CLDN1	KCNRG	PDE5A
EPS8	IGFLR1	FRAS1
PPIC	ANKHD1	EGF
ZBTB34	PLIN2	C4orf17
DNAL4	FAM189B	B4GALNT3
SCD	RFC1	ERP27
LINC00514	PKNOX1	PIK3C2G
PSPH	STOM	TMEM117
NET1	FAM170A	PRICKLE1
CXCL16	CHMP4A	PIANP
EVA1A	TDGF1	AMIGO2
TRMT11	44257	COL2A1
CREB5	SLC25A3	TPH2
SEMA4F	BMP8A	PTPRQ
LRRC37B	CECR6	DUSP6
AFDN	TPP1	ASCL1
MAPK13	CACNG1	TMEM132B
RYR2	PCCB	FOXN4
SYNDIG1L	C1orf189	GPR84
DHX32	MIR4641	SMIM2
RIN1	SAP130	TTC6
MKKS	SNORD78	CDH24
SGSM1	TXLNA	MDGA2
ACAD10	RPLP1	RTN1
TLE1	TBKBP1	SYT16
IGFBP5	GPBAR1	RDH12
WTIP	INO80D	RAB15
CKMT1B	SNORD96A	KCNH5
HSPB11	MSL2	AK7
LAMTOR1	ZNF496	FBLN5
MYO10	ENOSF1	SORD
CCNH	PALM3	SLC27A2
WASF3	MIR935	FGF7
DCAF15	VARS2	HDC
TIMM17A	FAM32A	PCSK6
ARMC9	AFF4	CCDC33
PIAS3	GPHB5	RHCG
PLS3	NMNAT2	NTRK3
PANK1	LINC01704	MFGE8
ZNF275	RPLP0	ST8SIA2
MAFF	SALL3	MCTP2
VWA5A	NIPBL-AS1	SLC5A2
UNC5C	TMOD4	TGFB1I1
CYSLTR2	VIM-AS1	ABCC12
VDAC3	SERPING1	ADAMTS18
RAD23B	MIR367	CMTM3
CSNK1E	CXorf36	CDH11
XPO7	CFAP126	CDH13
C7orf25	NHLH1	IRF8
CUX2	FUCA2	TOB1
ETFBKMT	HSPB9	PRELID3A
MDK	IL34	IMPA2
LSR	LOC102723566	GNAL
CDK5	C18orf54	ASXL3
HSBP1	FSD1L	SLC14A1
LDOC1	SLC25A11	TMC6
CA13	CD101	MAPK4
KHDRBS1	ZNF462	FBXO15
C9orf24	CCNL2	CBLN2
CPSF1	TYSND1	PMAIP1
SERTM1	ARHGEF10	GRB7
EEF2KMT	FBXO46	PNMT
GSDMC	ALMS1-IT1	STAC2
FAM83F	MEX3C	SAMD1
SLC27A2	SLC37A3	PLPP2
KCTD17	SNORA29	CIB3
TBC1D2	NPIPB3	SIK1
SULF1	TOR3A	WTIP
LRP2	SNORD132	SLC6A3
ARRDC2	TMC4	CACNG8
ANKS1B	DCLK2	FBN3
C11orf1	NPM3	SLC47A1
CACNB1	NOA1	KLK3
CWH43	CYB561	CFAP74
CNTNAP1	LOC101929679	PRDM16
C6orf132	SMARCAD1	PADI1
ID3	LRAT	EFHD2
OGDH	TAF5L	MYOM3
TMCC1	MIR6764	SH3BGRL3
NIPSNAP2	SNORD29	C1orf216
FAXC	CITED4	MAP3K6
PRICKLE1	MMP21	FCN3
NUBPL	MIR3661	SYTL1
C16orf89	KIAA1551	CCN1
ZBTB42	NCAPG2	BEST4
HYAL2	PCLO	CYP4B1
ALDH3B1	KIAA0355	TMEM61
MFAP3L	HSP90AA1	IGSF3
RHEX	ABHD10	GPR161
CORO2A	WASHC4	RXRG
TTC30A	C6orf229	DPT
SPRY1	MTFP1	NECTIN4
SNRNP25	PKMYT1	FCGR2A
ADCK1	SC5D	CRABP2
RASA2	CDKN1C	XPR1
YWHAZ	HLA-DOA	RGS16
TIMP4	ADNP	FAM163A
GPR108	GTF3C3	LHX9
LTBP2	IL17C	ECM1
TCEANC	CCK	DTL
GRAMD2A	CDC42SE1	DYRK3
SDHC	TEAD2	SUSD4
RDH5	CYBRD1	HHIPL2
TBC1D24	UBN2	S100A7
METTL1	LARGE2	EFNA3
SSBP4	SNORA100	LEFTY2
THNSL1	PKD1P6-NPIPP1	MBOAT2
CBFB	MRPL37	REN
PRRT4	LINC00445	ETNK2
RNF149	LOC101929162	PPFIA4
SF3B1	OLFML3	PLEKHA6
AQP7	MIR4419A	OSR1
MT1M	PPEF2	MEIS1
KIF1A	METTL21A	C1QL2
NIFK	GTF2A2	FBLN7
RUNX1	TMEM165	CNGA3
TRIP10	FAM159B	GALNT13
SH2D3A	LETM2	TMEFF2
ELMO1	RNF138	UNC80
ATP5MC3	HIST1H2BC	ABCA12
WDR86	DDX19A	NYAP2
ZSCAN16	LOC101927895	TRPM8
HSDL1	44449	HES6
NCK2	C12orf49	MARCHF4
SYNM	PCBP2	ACKR2
S100A11	PHACTR4	STAC
SLC6A6	ROPN1L-AS1	IL17RD
SCEL	FARP2	LRIG1
C12orf73	AASDH	LRTM1
AHR	LPAR6	COL8A1
MCUB	BIRC2	MYH15
ETNPPL	BRICD5	TAGLN3
RETSAT	MIRLET7F2	TMEM108
GGCT	LOC105375396	AGTR1
TGIF1	SLC35B4	TMEM44
HAP1	SLC45A1	UCN2
PLA2G12B	MIR3652	STXBP5L
AOPEP	TBL1XR1	TM4SF19
CCT6B	PCNX4	MUC4
TP53INP2	ANKRD63	AHSG
PIP	EIF3E	VWA5B2
FAM151A	MDH2	EPHA5
SH3GLB2	RAB24	OCIAD2
TMX3	ST3GAL6	SNCA
CDK9	AK2	DDIT4L
DTWD2	IRF2BP2	ANK2
KCNIP3	RETNLB	RNF175
CLDN10	ANKRD61	NKD2
DUSP15	PXN-AS1	PLK2
SHROOM4	MIR6728	HAPLN1
PSPC1	IGSF8	IQGAP2
ZBTB7A	MSTO2P	SPATA9
PTPRE	DCP2	ADAMTS19
AHI1	DNAJC3	CXCL14
SEPTIN11	TMEM209	LECT2
MFGE8	PARP1	SLC25A48
ARHGAP23	HNRNPA2B1	C1QTNF2
RGS14	SNORD45B	GABRA6
MVP	FUZ	GABRB2
LGALS3	ZNF273	SPINK7
ATP5PD	RBM15B	PSD2
PLEKHA5	DCTN1	GFRA3
ADAL	RBBP7	PLA2G7
ATP5F1B	SHISA2	TNFRSF21
HMGCR	TRIM15	HMGCLL1
WNT10A	COX18	LGSN
FAM178B	OIP5	FGD2
GPI	MYO1A	SCUBE3
ZMYND8	GABARAPL2	TTBK1
ADK	ENDOV	TCTE1
SLC25A11	TIMM9	FAXC
SFN	TNFRSF1A	CLVS2
CD109	ZFAND5	RSPO3
RUFY3	NUP210	SHPRH
CLPB	SFT2D3	PNLDC1
PKHD1L1	RTN4	SDK1
UQCRFS1	ZNF20	CREB5
RASA1	PCDHGC5	IGFBP3
UNC5CL	CTSH	IGFBP1
WNT3	UBAP2	TRIM50
TMEM116	VLDLR-AS1	ASB15
AIFM1	MIR6791	ZAN
CNTN5	ARHGDIA	ASB10
BID	SREK1	TMEM47
TIMM17B	MIR4802	SYTL5
ISOC2	ROBO1	MSN
PTPRU	MIR1287	SLC16A2
HMGN1	FAM127C	GPR174
PLPP2	LINC01337	AWAT2
TIAM1	C6orf1	NXF3
SPTBN2	SPRY4-IT1	RIPPLY1
CYTH3	TCF7	RADX
NIBAN2	TIMP1	FRMPD3
NDUFV1	CAPN6	IGSF1
LRP11	MIR4697HG	ARHGAP36
SFXN2	MFAP3	GPC3
RPS6KA6	TAF1C	FATE1
STK32A	GUSBP9	CSGALNACT1
ME1	REV1	STAR
MCCC2	WBP1	CRH
RAC3	SNORD38A	PMP2
ITGA9	SETD1B	SLC26A7
SYCP3	C11orf65	ATP6V0D2
BEX3	ACSL3	RSPO2
SRGAP2	UQCRC2	FAM83A
ALDH7A1	FADS2	FAM135B
PIP4K2B	HUWE1	CDKN2B
NXPH4	FAT4	CDKN2A
PAIP2B	MIR576	SHC3
FANCE	PABPC1L	PLPPR1
CALCOCO1	YPEL1	SLC25A25
CLTA	SKP1	LCN2
GABRB2	LTA4H	HMCN2
SLC4A4	PMEL	CACNA1B
DYNC1I2	PLPP2	SLC39A12
QPCT	LOC643542	TMEM236
AGTR1	OAZ2	ANKRD30A
GPD2	CWC22	FAM13C
LONRF2	PRSS27	RGR
SRC	C22orf29	NPFFR1
MFAP2	GCC2-AS1	PLEKHS1
POR	IFNAR1	CYP17A1
INF2	DAAM1	INA
RRAS	TNKS1BP1	NKX6-2
BARD1	LOC100499484-C9ORF174	ADAM12
ARHGAP10	AMFR	ADM
LIPI	CEBPE	SLC5A12
SLC25A20	CEMIP	LRRC4C
FAXDC2	TUBA1A	SAA4
PAQR6	TUT1	SCGB1A1
APOE	RBM26	SYT8
DEGS1	44448	CCDC81
PEG3	SOX12	ENDOD1
HEBP1	NDUFA11	NCAM1
HIP1	LOC344967	DRD2
SH2D6	MIR4668	C11orf52
ISCA1	SGCE	GRIK4
NPAS3	ATP1B3	HYOU1
IKBKE	HLA-L	ADAM33
MRPS17	NPPA-AS1	ROM1
CDC25A	GAL3ST4	MS4A2
SAT2	NIF3L1	MPZL2
CLRN3	GOT2	OCSTAMP
PON2	ZNF91	CDH22
NCL	PFN2	TLCD3B
MST1R	SNORD69	HMGA2
SIPA1L2	NDFIP1	MMP3
SLC5A2	ERRFI1	CNTN5
ALDH6A1	ATP5I	MKX
LIFR	EGFR	CDH8
IL17RD	PABPC1	FAM124A
TCFL5	PAIP2B	LYPD1
CD40	HRC	GPM6A
GNA14	FN1	WDR17
PNPLA6	USP22	SPATA4
PPP3CB	CTBP1	DLG2
SLC27A6	TACO1	PRSS23
GLA	PTPN23	PPP1R1C
CLDN16	WDFY3	IL18
AMIGO2	ZNF763	C2orf50
USP15	ELOA3B	ITPR1
PPP1R13L	POLR2L	ENKUR
MMS19	CC2D1B	BTBD11
COMMD8	RPL32	ANK3
KLHL3	RAB8A	MAT1A
TMEM184A	LOC100505795	SLC2A13
MAP1LC3C	GUSB	ALLC
CLMN	ENO3	THRSP
SEL1L3	DNAJB7	ME3
CDKAL1	INSM1	ADAMTS12
FLII	C10orf113	EPS8
ACVR1	CD247	AKR1C2
PRKCA	NDEL1	DPYSL4
EPN2	ADAM17	RNF144A
EEF1AKMT3	GCOM1	KCNJ1
NNT	ANGEL2	TDO2
GLB1L3	CCDC17	SLC35F4
PHF19	PCYT1B	GABRA2
CTF1	VTI1B	CCDC175
VCL	LOC105373156	CENPJ
S1PR2	PYCR1	GFRA1
ZNF431	COL2A1	GLT1D1
IFNLR1	CSNK1A1	TMEM132D
SLC4A1	CCDC14	RBM46
TMEM43	PDCD11	AP1S3
BCL7A	ZNF154	ASTN1
SMARCA4	KMT2D	TMEM163
NUPR1	THAP2	CYSLTR2
ATP5MC1	ANKLE1	GRID2
TRIM14	MMP24-AS1	SETBP1
PDZK1IP1	ZNF610	TCF7L1
PAX6	TIMM50	SH2D6
PLEKHM2	SIDT2	SPOCK1
MTAP	GDI2	OLAH
SSTR2	PIGV	TRIM36
OAZ3	ZNF90	ZFP36L2
GJB6	CELF2-AS1	GRIA4
REEP2	PSMB5	IGSF10
AP5M1	RBM3	DMP1
NXNL1	METTL21C	CAPSL
ICAM1	CHD1	GRM1
PRMT3	MIR6513	CNTNAP4
WFS1	SEC23A	LMNTD1
HADHB	CXorf40B	STK32B
KRT19	MIR3134	NRSN1
TMCO4	WBP2NL	ADGRA3
RBM17	CNTN2	OR14K1
MAPK7	ITGB1	CCDC148
ANKEF1	TMEM242	PLA2R1
ARL4D	NEK9	SCN3A
EOLA1	LOC100506472	ADGRF4
UNC93B1	LGALS8-AS1	FRMD1
LEPROTL1	SNRNP48	PLEKHG4B
ACSS1	RAB2A	SPACA7
ABHD17C	SPDYA	LURAP1L
NCAM1	FEM1B	SPHKAP
LTBP4	TTC36	PID1
ZNF90	MIR612	ANKFN1
MCM2	RHBDD3	CACNA2D1
UCHL5	LINC01554	SEMA3D
CXorf58	TICAM2	CABYR
TMEM267	EPB41L5	ANKRD29
COX6C	SNORD98	CHST9
ITPKC	ELF2	DNAAF1
NRCAM	SYT2	JPH3
IKZF4	NADK	NRGN
GJB3	C14orf166	ABI3BP
P4HB	PCBP1	PRKCA
ESPN	LRRC41	ABCA9
SLC5A7	CDC42SE2	ABCA6
CLCF1	H3F3B	ABCA10
PLEKHG5	AURKB	C4orf19
PROS1	LIMK1	TNIK
SFTA3	AMN	FAM167A
MAPKAPK2	CLCC1	PGM5
CKB	TRIL	SH3RF1
MTFR1	UQCRB	CCDC173
DEPTOR	CLEC2L	PDLIM3
IQGAP2	PSMB2	SORBS2
UBE2I	LOC100507600	PSMA8
PEF1	NOC2L	CHODL
REPIN1	PMPCB	L3MBTL4
EPHX1	XPO1	PDE1C
AMOT	CCDC144CP	WNT7A
COX8A	CHRNA5	PIEZO2
MTARC2	MRPS24	EPHB1
CD151	IVNS1ABP	TTC39B
ADM2	SNORD14A	PI4K2A
TRAK2	SRM	GOLGA7B
CYP46A1	ABCD4	GRIA1
ARHGAP44	ZNF595	LRGUK
TMC6	MAP1B	OTOA
PLCD3	ACTG1	DEPTOR
PHIP	PRMT8	FMN2
MRPL16	ATXN1L	ELMO1
CDADC1	IFITM2	ADCY8
CSGALNACT1	CDK4	AFF2
SFTPC	SNORD61	MAGEA8
UBQLN2	PDP2	PSD3
FOXP4	TNRC6C	GNA14
GMEB1	LINC00539	WIF1
BPHL	TMEM205	MMP16
NFE2L3	NME4	TIAM1
FKBP1A	SHMT2	FUT6
CNNM2	GOLM1	TDRD9
RNF115	ATP5J2	GDF6
ZNF395	TMED9	HKDC1
SGMS1	BEND4	CD109
ADGRE5	ATPAF1	UNC5D
GAA	MIR6866	GLYATL2
C19orf54	PLA2G1B	MAPK13
ADCY1	MDK	MS4A1
WNT5A	PHC1	ADGRG4
UBASH3B	MRPS25	B3GNT7
DDIT4L	KIF1B	SST
LMBRD1	NUP205	SLC6A1
CDKL1	GPR153	TMEM171
SEPTIN9	SMARCA4	C8A
CHPT1	ZNF518B	TIMP4
SPATA4	SLC25A1	SYN2
MICAL2	CYB5B	CDCP2
TNFSF15	RIOX1	STEAP2
MT1G	GSTZ1	MMP14
TGFA	AP5B1	C1orf158
GSTM3	UBL7	CACNA1D
OSBPL6	EEF1G	ARSL
MEDAG	MDC1-AS1	KIT
C4orf19	HADHB	PWWP3B
GRPEL1	EIF2AK4	CREB3L1
ISOC1	DERA	PALM2AKAP2
FAM20A	FLNB-AS1	DGKI
KLK1	ADIG	SVOPL
MIPEP	KIAA0100	SNX22
B3GNT8	CSNK1G2	SLC34A2
RAG2	PITRM1-AS1	ACAN
SNX1	EIF3J	DRC1
PSAT1	MIR544B	CIB4
SNX33	TTC17	MEGF11
SINHCAF	KIF4A	RADIL
EGF	PRKAB1	EXTL1
RILPL1	ARF6	SLC30A2
FANCL	LTC4S	TRIM63
PHYH	UCP1	GRHL3
SRGAP3	SLC30A6	NLRP14
CNBD2	MIR6780A	XDH
MXRA8	POU6F1	TENT5B
CSF2	CCT4	CLSTN2
BAHD1	RAP2A	COLEC12
CBX3	CMTM1	GPR153
KHNYN	MIR4720	RHBDL2
PLLP	PTPRA	AUTS2
SH2D4A	ACTR2	SHROOM4
SYT9	LOC653712	KCNB1
MGAT3	P4HTM	CD1A
EHD2	PRKX-AS1	CD1B
BCAS4	U2AF1	CPA5
ABTB2	GARS	POM121L2
ADGRG3	EVL	PFKFB1
RIOX2	SNORA79	ALAS2
DCDC2	TRIM59	DUSP23
TEX2	ATP5J	PLA2G2F
NUP62CL	TOR1A	CDA
TCERG1L	GJC1	APOA2
SPAG5	RPS29	WFDC8
GNAI2	TMSB15A	LAD1
WDR26	IDH3A	TNNI1
RTN4IP1	ZNF714	RCAN1
ICAM5	RASD1	CIART
PHETA1	GPD1	RUNX1
TMSB10	C1orf131	IGF2BP1
GET3	LINC01140	GIP
FA2H	BAX	CBR3
DIO2	SDC1	CHAF1B
ANXA5	NBPF10	CLDN14
NUGGC	GLRX5	GOLGA6A
SYN1	MYO15B	CES5A
CHD2	SNORA92	CELF3
CUZD1	FASLG	DRC7
AHNAK2	ARMC1	TEPP
ELK1	HIST1H4I	AGRP
CA11	NYX	C16orf86
PLRG1	LINC00910	ABR
ZFP69B	FAM168B	TNFRSF13C
GSTZ1	SLC38A1	CPAMD8
ETFA	GDF15	TFF3
XYLT1	ALPP	TFF2
FLRT1	PLAC8	TFF1
SDK1	TRAF7	TMPRSS3
LTBP3	ISG20L2	PDE9A
SYNJ2BP	QPRT	S100B
SYF2	NHLRC2	FCN2
HS1BP3	C1orf56	LCN1
MLLT11	CHRNB2	BRSK1
TMEM92	TMEM210	COX6B2
CDCP1	GEMIN8P4	TMEM190
SCUBE1	C7orf25	NLRP4
LGMN	LINC00641	TLCD1
L2HGDH	HNRNPH1	S100A1
SNX30	P2RY11	CXCR5
SLC35A4	GLMP	PAQR6
DOCK11	RAB4B-EGLN2	FCRL3
FASTKD1	FBXL20	AZGP1
APLP2	MKI67	HK3
ATP6V1FNB	TMEM147	LY6K
IPCEF1	VEZF1	IER2
NIM1K	ZSWIM7	LY6E
ITGA2	AMZ2	PTGER1
EML1	DSCR3	COL26A1
DUS4L	HCLS1	FOXH1
SDHAF3	STMN1	MGAT4B
FBXO10	CCNG1	SCGB3A1
NEU4	STT3A-AS1	CELF5
NAE1	HAL	USP41
HMGA1	MTPN	NPHS1
IDH3B	SPRY1	PLXDC1
POLR3K	XRCC5	GRIN2C
PRR15	MIR718	KLHL10
ABI2	SNORA10	KASH5
MRO	EIF2S2	SIGLEC11
SPATS2L	POLR3E	CD300LG
COL8A1	KIAA0040	FAM171A2
BCAT2	DYNC1H1	PLCD3
COX5A	RBBP6	AQP5
BAG6	PHF23	SPC24
IL1RAP	MIR4498	IP6K3
SLC35E3	LRRC4	CXCL16
TNFRSF10D	TNFRSF21	FGF11
ATP5PB	SOX15	PRR35
LINC00672	ZNF557	CCDC78
SPX	BLOC1S6	MSLNL
MT1F	STX17	HS3ST6
MARCHF7	PDIA3	TEDC2
TYRO3	FHL1	BICDL2
TRMT9B	HYKK	PAQR4
GOT2	EXOSC6	SHANK2
EPOP	MIR6800	ITIH3
ARMH4	OAZ1	FGF19
CLCNKB	IFI30	CYP4A22
AMMECR1	CTNNB1	PDZK1IP1
PEA15	RPS3	SLC1A7
SHC1	EIF2S3	ACOT11
DAB2IP	IGFBP2	FAM151A
MRPS7	CALM1	CTRC
PLEKHA4	MIR1249	DRAXIN
SPACA6	CXXC5	DHRS3
CTNNB1	ID2	SDC3
LIN7A	PDK3	CAMK2N1
ZNF536	NUP107	ALPL
ZNF710	BCAP29	TTLL10
NECAB3	MOCS1	MXRA8
CHCHD7	PLEKHG2	DIRAS3
CA14	TMEM265	C1orf87
RAB27A	MAN2B1	NEXN
ANP32E	RNF32	DNAJB4
GHR	GCH1	LRRIQ3
C12orf60	SNORD12	B3GALT2
EFNA4	MRPS22	AKNAD1
SEPHS2	MIR3918	HFM1
HHIPL2	WASF1	BRINP3
GPR155	HINT1	CADM3
SHROOM1	AREL1	TRIM58
NDUFAF4	FBXO18	SLAMF9
PDLIM4	AMZ1	DDR2
ANXA4	PCNX1	LMX1A
SHISA5	EFNB2	LRRC52
TNS3	SRXN1	FAM71A
PDLIM7	FGF18	TDRD5
PELI1	ACP6	IER5
PPL	ERAP1	SPATA17
SLC39A14	PGAM5	C1orf115
C9orf43	USP44	KLHDC8A
PLAU	MEX3A	FCMR
PAM	SCAMP1-AS1	FCAMR
CHD4	HGSNAT	LRATD1
OGT	B3GAT3	FBXO41
ANKRD46	TMEM132A	CCDC74A
C15orf61	DNAJC10	ANKRD30BL
DBT	LRP2	TEKT4
TACSTD2	HMGN2	EN1
MMACHC	DCBLD2	SPATA18
TPM3	C4orf3	CFAP221
RAB34	LRFN1	SGPP2
C16orf95	OCIAD1	INHBB
ALDH1L1	MIR335	HPGDS
ALCAM	RPS8	CTSS
SLC35F2	NUMBL	BNIPL
FAF1	ZIC5	C1QTNF7
DGLUCY	C22orf24	CDC42EP3
FOXP2	TGIF1	S100A11
KLF8	SNORD54	IVL
GPER1	STXBP2	SPRR3
FLNA	SUSD1	SPRR2D
IGFBP6	VGLL3	PGLYRP4
PDGFRL	DUSP3	S100A9
PCNX2	CENPX	TGFA
MTHFD1L	SNORA3A	ALPP
DRAM1	SYTL1	GABRB1
OSCP1	LDOC1L	DAPL1
CFLAR	MAP3K4	CLDN1
PRR36	LOC101928123	DCST2
SUSD4	HECTD1	DCST1
RSPO4	DIDO1	COL6A3
THSD4	SIN3A	INAVA
PCED1B	MIR4312	LMOD1
CLU	CCDC74B	ELF3
DPP6	NCF2	PDCL2
AAGAB	NPM2	TRIM46
CTIF	GLRX2	TMEM79
SERPIND1	SAMD1	ADORA1
C1orf116	AUP1	NEK10
TRNAU1AP	EID3	CCDC141
SGMS2	SSR2	IHH
SERPINB8	COMMD5	FCRL4
NECTIN4	UNC119	TRAT1
FAM151B	RENBP	FBLN2
FMNL2	LUZP2	FCRL1
UNG	RPP14	NUAK2
METRN	LOC100128494	EFHB
CHST15	RFC2	ICOS
LRP5L	LOC102724323	NKX6-1
NT5C3B	ZNF678	ADAMTS9
SLC25A15	RPS10	PTX3
GTF2H4	MND1	DCLK3
EDC3	NOL11	PCOLCE2
G0S2	RPS15	CXCL5
RNF150	PLEKHO1	PF4
IRF5	PCDHB1	CXCL1
HNRNPA1	ENO1	CPA3
COL25A1	TMEM55A	DNAJC5G
RASSF6	LENG9	UCN
LRP1B	CIRBP	PLB1
C17orf107	GALNT1	SLC6A20
MGRN1	LARP1B	RTP3
NXF1	GRAMD2	LRRC2
COQ4	CCDC88A	FBXO40
ESRRA	COL11A1	NMNAT3
C11orf65	GON7	GRIK3
SLC22A4	MIR558	DNALI1
CHRNA7	KIAA0368	KLF15
USP27X	LOC101927730	CAMK2N2
PCSK2	SLMAP	LIPH
DUSP11	AP1S2	TMEM41A
SDHA	S100B	MELTF
ATOX1	ZDHHC24	SPRY1
C4B	CD160	MST1R
PERM1	KHNYN	ETNPPL
MMP16	ADAM30	PRSS12
RNASET2	CD74	HAND2
CTH	COL9A2	SMIM43
CEP164	PAIP2	C4orf45
GATB	LOC105369431	NPY5R
UQCR10	SEC61A2	HHIP
FAM131C	DPH5	ITGA2
ENTPD1	LOC101928008	SLC45A2
MREG	EPS8L2	EDIL3
ARMCX3	LOC100507373	RANBP3L
SLC17A5	SLC39A6	ADGRV1
PPP2R2B	LINC01783	F2RL2
ALKBH5	ERP29	ESM1
NGEF	EIF4A2	RHOBTB3
ARL6IP6	GPR143	TMEM174
MRPL9	RRAGC	CARTPT
PPP1R1B	AKIRIN1	FOXQ1
CRAT	LEPROT	ADGRF2
JPH1	SERBP1	ACSL6
LASP1	NOP16	CSF2
LIPC	CDCA4	TXLNB
MIOX	TBC1D10A	CITED2
TMEM100	CABYR	CALHM4
CISD1	COPB1	TMEM200A
SNX14	PQLC2	IL22RA2
FBXO41	CHEK1	SPATA48
STRADB	ZNF783	IL31RA
AL096711.2	MIR4742	RAET1E
FBXO2	YIPF5	PI16
MAP1S	SORBS3	GPR85
CNN2	TMEM133	KCNK5
ANO5	SMAD4	KIF6
C6orf52	NOVA1	SLC29A4
SMAD9	SQLE	TEX47
MEX3D	RAVER2	SP8
LYST	YIPF6	SYTL3
TMEM19	BUB1B-PAK6	SHH
TSC22D1	YY2	COL1A2
PRADC1	MIR197	SLC35G3
UBXN10	BCL2L2	CTSB
MCRIP2	TRIM14	TNFRSF11B
CYB561	BTF3L4	SBSPON
MAGEF1	CUTA	EN2
PAQR7	TOMM7	KCNV1
NAT16	ADAM32	DEFB1
CMC2	RPS13	TMEM184A
ILVBL	SNORA16A	MICALL2
NAT8L	LRRC24	CTHRC1
FAM43A	HEATR5A	DCSTAMP
C8orf48	GPR75	FREM1
SLC1A5	BMP7-AS1	C9orf24
METTL7B	C18orf21	DIRAS2
RNF14	MIR6775	ZMAT4
TNFRSF1A	MIR6511A1	MAMDC2
ARAP1	HPRT1	ALDH1A1
NRGN	BEND3	SVEP1
HNRNPDL	FST	LLCFC1
SSH3	RBFADN	CFAP47
ERBB2	PNN	RNF183
C2orf73	TET1	ASB11
PRELID2	PPP1R15B	VEGFD
SLC25A33	ATG4A	SLITRK5
SFTPB	HNRNPA1	ARMC3
CDC42EP1	COG7	DEUP1
TCAF2	SEC61B	GPR101
PPHLN1	LPAR2	CLDN2
IRAK1	DR1	LRFN5
TMEM87B	EFHC1	HEPACAM
CLEC16A	DYSF	PKNOX2
CD44	SMS	MAGEC3
RBM22	AMBP	EML5
ADIPOR2	OMG	NGB
ADGRV1	SNORD108	AMER2
EIF4A2	PHF8	AKR1E2
B3GAT1	BTBD3	SSX5
PLEKHN1	PNO1	SSX3
GLMP	COX14	DRGX
WDR75	TAL2	SOHLH1
WDR72	MARCKSL1	SLC18A2
SAMM50	SH3BP1	RET
VASN	APOC1	C12orf50
TRAPPC6A	MIR4649	UBTD1
SOD3	KDELR1	ANKRD2
RINL	CENPF	E2F7
PPP4R1	CASP16P	TC2N
NRIP1	PRKCDBP	SMCO2
NELL2	FGFR3	CLMN
PHF13	MIR4728	PDZRN4
SPINT1	ZNF124	HACD1
FARP1	SGSM3	ABTB2
NAB2	ANO6	IL25
ABCC4	HIPK3	CMTM5
LGI2	IKBKE	SVOP
SLC35C2	CTSZ	AMN
OCIAD2	GPR12	ZFYVE19
SYP	CFDP1	PPP1R14D
MAP3K6	RPL17-C18orf32	SPINT1
ZNRF2	TGFA	AVPR1A
GRXCR2	PRRT2	C16orf78
DDX52	RAB13	ASPG
FICD	C5orf22	GABRB3
TIMP1	MIR590	SPIC
TENM1	VGLL4	C16orf71
	CHST10	TMEM100
	SMYD2	NETO1
	TMEM230	USP54
	SIKE1	RAG1
	KLHL13	IFTAP
	TMEM214	SERPINB7
	EIF4A1	TUB
	ARHGAP12	WDR72
	RBM38	CRABP1
	DYNLL1	TMEM130
	CCR4	PRTG
	DNAJB4	C16orf46
	CHD6	MFAP4
	CTBP1-AS2	BEAN1
	MARK2	CDH16
	BCAM	MC4R
	ITPKA	MMP10
	TMEM200B	BMERB1
	NNT-AS1	YPEL4
	LIG3	LDHAL6A
	THUMPD1	PLIN1
	ZIC3	GPR182
	ACSM6	CACNG2
	REPS1	MYO1A
	PNOC	OR4D6
	ALDOA	NAB2
	PDIA6	ELFN2
	FBXO9	C15orf48
	TKFC	SCG5
	DGKI	MS4A6E
	PISD	MS4A14
	ATP5A1	MS4A8
	LOC105372483	CCDC178
	DDHD2	MS4A15
	VPS13B	TERB2
	SCAF4	B4GALNT2
	TRIP12	PIP5KL1
	PSMD4	TMEM92
	ACIN1	UGT1A6
	SERF2	PRR15L
	ECD	GPRC5B
	DCAF11	KATNAL2
	RUVBL1-AS1	ART5
	HNRNPDL	CA4
	TIGD3	GPX4
	LAMP1	NIBAN3
	PPM1B	CDT1
	MIR4448	AQP2
	KLHL10	CYP2S1
	MOB4	ANKRD33
	PRDX2	CDC42EP5
	SNORD15B	TMEM145
	DPY19L4	C19orf33
	LEPROTL1	LY6D
	UBE2V1	SEMA6B
	SLIT1-AS1	NXN
	UNC13D	GPT
	TFRC	TRPV3
	GTSF1L	GGT6
	RPL39	KLK4
	ZIC1	KLK2
	TUBGCP4	KLK5
	NID1	KLK6
	TCTN2	KLK11
	SNORA68	KLK13
	EMB	KRT80
	STAB1	RCOR2
	NDST1	ANGPTL4
	MALSU1	CD320
	DPYSL3	IGFBP6
	SMIM3	TEKT1
	SLC38A9	EVPL
	CHAF1B	TK1
	FBXL22	GSDMA
	PHYHD1	KRT24
	UNG	SOST
	EIF3L	DNASE1L2
	TMEM116	SCARA5
	TXNIP	VASN
	SLC30A3	DDIT4
	GPATCH2L	FOXI1
	LRIG2	INSM2
	SCARNA22	BDKRB2
	TARS	MTNR1A
	LOC90784	KCNG4
	B4GALNT4	KLHL30
	LOC340512	TNXB
	ADGRV1	LGI3
	LOC100506142	SFTPC
	MIR6499	BMP1
	DYRK1A	PHYHIP
	ATRX	CCDC110
	ARFIP2	CAVIN2
	RC3H1	GBX2
	SLC34A1	SERINC2
	NSUN2	CHRM1
	PKD2	COL3A1
	GADD45GIP1	DYNLRB2
	RHNO1	GDNF
	MIR194-1	UGT3A2
	CAPN12	LDLRAD4
	VMP1	IL7R
	ZNF483	LRP1B
	PTGDR2	CA7
	APBB3	FAM178B
	AKR1A1	SEMA4C
	CNOT7	NSG1
	POC1B	OR13J1
	C19orf44	HTR1E
	SLC48A1	FSTL5
	RNU12	SOX14
	CIZ1	SFTPB
	PIAS1	PLA2G4F
	USP11	TM4SF20
	MIR4427	GRM5
	SNORA53	SIGLEC7
	LMBRD1	KLK7
	TMEM110-MUSTN1	IRS1
	PSPN	ACTBL2
	DPYSL2	ROR2
	MCRIP1	CPT1C
[truncated: 5,656 more rows]
