# Supplementary material for: IGF2BP2 contributes to thyroid cancer progression by enhancing the stability of m6A-modified CTSH mRNA
Source: PLoS One. 2025 Oct 16;20(10):e0332061. doi: 10.1371/journal.pone.0332061 (PMC12530564; doi:10.1371/journal.pone.0332061)
Supplement: S2 Table — GO-CC analysis of overlapping genes. (CSV) [file pone.0332061.s002.csv]

Sup. Table 2. GO-CC analysis of overlapping genes
Category	Term	GeneRatio	BgRatio	pvalue	p.adjust	qvalue	Count	GeneID
CC	cell?surface	27/205	667/18675	5.06E-09	2.07E-06	1.72E-06	27	ADGRA3/EMP2/TGFBR1/RARA/GPRC5B/ADAMTS9/EPHA4/SLC6A3/TNFRSF12A/CD276/KIT/ANXA2/DCBLD2/TGFB1/TDGF1/MSN/MET/LRP2/HYAL2/MFGE8/AMOT/CD151/TGFA/TYRO3/MMP16/ADGRV1/VASN
CC	extracellular?matrix	22/205	468/18675	1.06E-08	2.17E-06	1.80E-06	22	CDON/COL8A2/CTSC/SDC3/EMILIN2/ADAMTS9/MATN2/FN1/ANXA2/TGFB1/WNT11/CTSH/SPOCK2/MDK/MFGE8/WNT3/MFAP2/APOE/CD151/MMP16/SOD3/TIMP1
CC	extracellular?region?part	66/205	3312/18675	3.42E-07	4.63E-05	3.84E-05	66	EVPL/DPYSL3/CDON/CMTM3/COL8A2/CTSC/SDC3/EMILIN2/CRABP2/LRG1/MTMR11/GPRC5B/HGD/APOC1/ADAMTS9/MATN2/MUC1/TMEM98/QSOX1/SYTL1/SEMA4C/FN1/BASP1/KIT/PYGM/ANXA2/AGR2/IGFBPL1/TGFB1/SCGB1D2/WNT11/TDGF1/CTSH/ATIC/MSN/NPC2/SPOCK2/MDK/LSR/LRP2/S100A11/MFGE8/SFN/WNT3/MFAP2/RRAS/APOE/SLC5A2/LIFR/GNA14/PPP1R13L/CD151/TMC6/CDKL1/TGFA/B3GNT8/EGF/SPX/SERPIND1/MMP16/SLC1A5/ADGRV1/VASN/SOD3/SPINT1/TIMP1
CC	collagen-containing?extracellular?matrix	18/205	399/18675	4.53E-07	4.63E-05	3.84E-05	18	CDON/COL8A2/CTSC/SDC3/EMILIN2/ADAMTS9/MATN2/FN1/ANXA2/TGFB1/CTSH/MDK/MFGE8/MFAP2/APOE/CD151/SOD3/TIMP1
CC	extracellular?region	75/205	4295/18675	7.10E-06	0.00048802	0.000404433	75	EVPL/DPYSL3/CDON/CMTM3/COL8A2/CTSC/SDC3/LY6E/EMILIN2/CRABP2/LRG1/MTMR11/GPRC5B/HGD/APOC1/ADAMTS9/MATN2/MUC1/TMEM98/QSOX1/SYTL1/SEMA4C/FN1/TMSB4X/BASP1/KIT/SCG5/PYGM/ANXA2/AGR2/IGFBPL1/TGFB1/SCN1B/SCGB1D2/IGSF1/WNT11/TDGF1/CTSH/ATIC/MSN/NPC2/SPOCK2/MET/NRP2/MDK/LSR/LRP2/S100A11/MFGE8/SFN/WNT3/MFAP2/RRAS/APOE/SLC5A2/LIFR/GNA14/PPP1R13L/CD151/TMC6/CDKL1/TGFA/B3GNT8/EGF/SPX/SERPIND1/MMP16/SLC1A5/ADGR…
CC	vesicle	68/205	3756/18675	7.16E-06	0.00048802	0.000404433	68	EVPL/DPYSL3/CTSC/DGKI/SNX22/CRABP2/EMP2/TGFBR1/LRG1/MTMR11/GPRC5B/HGD/EPHA4/MUC1/TMEM98/SLC34A2/CLIP3/QSOX1/SYTL1/SEMA4C/FN1/TMSB4X/BASP1/KIT/SCG5/PYGM/ANXA2/TGFB1/CTSH/ATIC/MSN/BAIAP3/NPC2/LSR/LRP2/ARRDC2/HYAL2/S100A11/HAP1/TP53INP2/MFGE8/SFN/WNT3/RRAS/APOE/HIP1/SLC5A2/LIFR/GNA14/WFS1/PLEKHG5/AMOT/TMC6/CDKL1/TGFA/B3GNT8/EGF/ADGRG3/SPX/SERPIND1/SLC1A5/ADGRV1/WDR72/VASN/SOD3/SPINT1/OCIAD2/TIMP1
CC	cell?junction	31/205	1247/18675	1.60E-05	0.000936009	0.000775691	31	EVPL/SORBS2/TGFBR1/MRC2/PDLIM1/EPHA4/PLXNA3/SEMA4C/CCND1/BASP1/KIT/PERP/ANXA2/CLDN9/IGSF9/SCN1B/MSN/KCNB1/GABBR2/FHL1/LSR/ANKS1B/S100A11/HAP1/RRAS/PPP1R13L/PLEKHG5/AMOT/CD151/SDK1/PDLIM7
CC	cytoplasmic?vesicle	43/205	2179/18675	8.99E-05	0.00314067	0.002602743	43	DPYSL3/CTSC/DGKI/SNX22/EMP2/TGFBR1/LRG1/GPRC5B/EPHA4/CLIP3/QSOX1/SYTL1/SEMA4C/FN1/TMSB4X/KIT/SCG5/ANXA2/TGFB1/CTSH/BAIAP3/NPC2/LRP2/ARRDC2/HYAL2/S100A11/HAP1/TP53INP2/WNT3/APOE/HIP1/WFS1/PLEKHG5/AMOT/TMC6/TGFA/EGF/ADGRG3/SPX/SLC1A5/WDR72/OCIAD2/TIMP1
CC	intracellular?vesicle	43/205	2182/18675	9.27E-05	0.00314067	0.002602743	43	DPYSL3/CTSC/DGKI/SNX22/EMP2/TGFBR1/LRG1/GPRC5B/EPHA4/CLIP3/QSOX1/SYTL1/SEMA4C/FN1/TMSB4X/KIT/SCG5/ANXA2/TGFB1/CTSH/BAIAP3/NPC2/LRP2/ARRDC2/HYAL2/S100A11/HAP1/TP53INP2/WNT3/APOE/HIP1/WFS1/PLEKHG5/AMOT/TMC6/TGFA/EGF/ADGRG3/SPX/SLC1A5/WDR72/OCIAD2/TIMP1
CC	platelet?alpha?granule?lumen	6/205	67/18675	9.30E-05	0.00314067	0.002602743	6	QSOX1/FN1/TMSB4X/TGFB1/EGF/TIMP1
CC	endomembrane?system	70/205	4213/18675	9.32E-05	0.00314067	0.002602743	70	DPYSL3/CMTM3/COL8A2/CTSC/RAP1GAP/B3GNT3/DGKI/SDC3/CHST2/CRABP2/HSD11B2/EMP2/TGFBR1/LRG1/TUSC3/APOC1/ADAMTS9/EPHA4/MUC1/TMEM98/B4GALT6/CLIP3/QSOX1/SEMA4C/FN1/TMSB4X/KIT/SCG5/PERP/ANXA2/AGR2/B3GNT7/TGFB1/CTSH/BAIAP3/CYP17A1/NPC2/BCL2/CYP26B1/SCD/LRP2/PRICKLE1/HYAL2/SPRY1/RDH5/S100A11/HAP1/MFGE8/WNT3/APOE/HIP1/IL17RD/REEP2/WFS1/TMC6/CHPT1/TGFA/B3GNT8/EGF/ADGRG3/SPX/TYRO3/SERPIND1/MMP16/NAT8L/B3GAT1/…
CC	cytoplasmic?vesicle?lumen	13/205	338/18675	9.69E-05	0.00314067	0.002602743	13	CTSC/LRG1/QSOX1/FN1/TMSB4X/ANXA2/TGFB1/CTSH/NPC2/S100A11/APOE/EGF/TIMP1
CC	vesicle?lumen	13/205	339/18675	9.98E-05	0.00314067	0.002602743	13	CTSC/LRG1/QSOX1/FN1/TMSB4X/ANXA2/TGFB1/CTSH/NPC2/S100A11/APOE/EGF/TIMP1
CC	extracellular?space	54/205	3051/18675	0.000171428	0.005008156	0.00415037	54	EVPL/DPYSL3/CMTM3/CTSC/CRABP2/LRG1/MTMR11/GPRC5B/HGD/APOC1/ADAMTS9/MUC1/TMEM98/QSOX1/SYTL1/SEMA4C/FN1/BASP1/KIT/PYGM/ANXA2/AGR2/IGFBPL1/TGFB1/SCGB1D2/TDGF1/CTSH/ATIC/MSN/NPC2/LSR/LRP2/S100A11/MFGE8/SFN/WNT3/RRAS/APOE/SLC5A2/LIFR/GNA14/TMC6/CDKL1/TGFA/B3GNT8/EGF/SPX/SERPIND1/SLC1A5/ADGRV1/VASN/SOD3/SPINT1/TIMP1
CC	secretory?granule?lumen	12/205	321/18675	0.000233603	0.006369583	0.005278615	12	CTSC/LRG1/QSOX1/FN1/TMSB4X/ANXA2/TGFB1/CTSH/NPC2/S100A11/EGF/TIMP1
CC	chylomicron	3/205	12/18675	0.000266571	0.006814209	0.005647086	3	APOC1/LSR/APOE
CC	extracellular?exosome	41/205	2162/18675	0.000317579	0.007185586	0.005954855	41	EVPL/CTSC/CRABP2/LRG1/MTMR11/GPRC5B/HGD/MUC1/TMEM98/QSOX1/SYTL1/FN1/BASP1/PYGM/ANXA2/CTSH/ATIC/MSN/NPC2/LSR/LRP2/S100A11/MFGE8/SFN/WNT3/RRAS/APOE/SLC5A2/LIFR/GNA14/TMC6/CDKL1/B3GNT8/EGF/SERPIND1/SLC1A5/ADGRV1/VASN/SOD3/SPINT1/TIMP1
CC	Golgi?apparatus?part	22/205	891/18675	0.000331265	0.007185586	0.005954855	22	CTSC/RAP1GAP/B3GNT3/SDC3/CHST2/EMP2/MUC1/B4GALT6/CLIP3/QSOX1/B3GNT7/TGFB1/BAIAP3/HYAL2/WNT3/IL17RD/CHPT1/TGFA/B3GNT8/MMP16/B3GAT1/SOD3
CC	HCN?channel?complex	2/205	3/18675	0.000357148	0.007185586	0.005954855	2	HCN2/HCN4
CC	intrinsic?component?of?membrane	77/205	4976/18675	0.000380481	0.007185586	0.005954855	77	ADGRA3/LRIG1/CDON/TMEM41A/B3GNT3/SDC3/FAM171A2/CHST2/CTXN1/TMEM44/EMP2/HCN2/NPTXR/GPRC5B/TUSC3/MRC2/SLC35F4/EPHA4/SLC6A3/MUC1/TMEM98/B4GALT6/SLC34A2/TNFRSF12A/ADIG/QSOX1/CD276/PERP/CLDN9/DCBLD2/B3GNT7/IGSF9/SCN1B/SMIM3/IGSF1/FXYD5/TDGF1/KCNB1/TMEM171/GABBR2/LDLRAD3/HCN4/MLNR/MET/BCL2/C1orf115/NRP2/SCD/LSR/LRP2/HYAL2/RDH5/PAQR6/LIFR/IL17RD/SEL1L3/REEP2/WFS1/TMC6/CHPT1/TGFA/B3GNT8/EGF/ADGRG3/SDK1/T…
CC	extracellular?vesicle	41/205	2185/18675	0.000395579	0.007185586	0.005954855	41	EVPL/CTSC/CRABP2/LRG1/MTMR11/GPRC5B/HGD/MUC1/TMEM98/QSOX1/SYTL1/FN1/BASP1/PYGM/ANXA2/CTSH/ATIC/MSN/NPC2/LSR/LRP2/S100A11/MFGE8/SFN/WNT3/RRAS/APOE/SLC5A2/LIFR/GNA14/TMC6/CDKL1/B3GNT8/EGF/SERPIND1/SLC1A5/ADGRV1/VASN/SOD3/SPINT1/TIMP1
CC	extracellular?organelle	41/205	2187/18675	0.000403114	0.007185586	0.005954855	41	EVPL/CTSC/CRABP2/LRG1/MTMR11/GPRC5B/HGD/MUC1/TMEM98/QSOX1/SYTL1/FN1/BASP1/PYGM/ANXA2/CTSH/ATIC/MSN/NPC2/LSR/LRP2/S100A11/MFGE8/SFN/WNT3/RRAS/APOE/SLC5A2/LIFR/GNA14/TMC6/CDKL1/B3GNT8/EGF/SERPIND1/SLC1A5/ADGRV1/VASN/SOD3/SPINT1/TIMP1
CC	integral?component?of?membrane	75/205	4821/18675	0.000404079	0.007185586	0.005954855	75	ADGRA3/LRIG1/CDON/TMEM41A/B3GNT3/SDC3/FAM171A2/CHST2/CTXN1/TMEM44/EMP2/HCN2/NPTXR/GPRC5B/TUSC3/MRC2/SLC35F4/EPHA4/SLC6A3/MUC1/TMEM98/B4GALT6/SLC34A2/TNFRSF12A/ADIG/QSOX1/CD276/PERP/CLDN9/DCBLD2/B3GNT7/IGSF9/SCN1B/SMIM3/IGSF1/FXYD5/KCNB1/TMEM171/GABBR2/LDLRAD3/HCN4/MLNR/MET/BCL2/C1orf115/NRP2/SCD/LSR/LRP2/RDH5/PAQR6/LIFR/IL17RD/SEL1L3/REEP2/WFS1/TMC6/CHPT1/TGFA/B3GNT8/EGF/ADGRG3/SDK1/TMEM92/TYRO3/…
CC	basement?membrane	6/205	91/18675	0.000499443	0.007877407	0.006528182	6	COL8A2/MATN2/FN1/ANXA2/CD151/TIMP1
CC	platelet?alpha?granule	6/205	91/18675	0.000499443	0.007877407	0.006528182	6	QSOX1/FN1/TMSB4X/TGFB1/EGF/TIMP1
CC	plasma?membrane?part	42/205	2283/18675	0.000500764	0.007877407	0.006528182	42	ADGRA3/SORBS2/CDON/B3GNT3/DGKI/EMP2/HCN2/TUSC3/EPHA4/SLC6A3/MUC1/SLC34A2/SYTL1/SEMA4C/FN1/CD276/KIT/PERP/ANXA2/DCBLD2/SCN1B/TDGF1/MSN/KCNB1/GABBR2/HCN4/MET/NRP2/LRP2/ANKS1B/HYAL2/MFGE8/HIP1/LIFR/REEP2/AMOT/TMC6/TGFA/TYRO3/MMP16/SLC1A5/ADGRV1
CC	secretory?vesicle	22/205	923/18675	0.000533918	0.008087869	0.006702597	22	DPYSL3/CTSC/DGKI/LRG1/QSOX1/SEMA4C/FN1/TMSB4X/KIT/SCG5/ANXA2/TGFB1/CTSH/NPC2/S100A11/HAP1/WFS1/TMC6/EGF/ADGRG3/SPX/TIMP1
CC	endoplasmic?reticulum?lumen	11/205	306/18675	0.000588309	0.008593508	0.007121631	11	COL8A2/CTSC/QSOX1/FN1/RDH5/MFGE8/WNT3/APOE/WFS1/SERPIND1/TIMP1
CC	cell-cell?junction	13/205	414/18675	0.000684057	0.009647566	0.007995152	13	EVPL/TGFBR1/PDLIM1/CCND1/KIT/PERP/ANXA2/CLDN9/SCN1B/LSR/S100A11/PLEKHG5/PDLIM7
CC	Golgi?lumen	6/205	102/18675	0.000913404	0.012051037	0.009986961	6	SDC3/MUC1/TGFB1/WNT3/MMP16/SOD3
CC	extrinsic?component?of?plasma?membrane	6/205	102/18675	0.000913404	0.012051037	0.009986961	6	DGKI/SYTL1/ANXA2/TDGF1/MFGE8/HIP1
CC	Golgi?apparatus	29/205	1441/18675	0.001095846	0.014006284	0.011607318	29	CTSC/RAP1GAP/B3GNT3/SDC3/CHST2/EMP2/EPHA4/MUC1/B4GALT6/CLIP3/QSOX1/PERP/B3GNT7/TGFB1/BAIAP3/LRP2/HYAL2/SPRY1/WNT3/APOE/HIP1/IL17RD/TMC6/CHPT1/TGFA/B3GNT8/MMP16/B3GAT1/SOD3
CC	extrinsic?component?of?presynaptic?membrane	2/205	5/18675	0.001173322	0.014542084	0.012051347	2	DGKI/HIP1
CC	very-low-density?lipoprotein?particle	3/205	20/18675	0.001294703	0.015129528	0.012538175	3	APOC1/LSR/APOE
CC	triglyceride-rich?plasma?lipoprotein?particle	3/205	20/18675	0.001294703	0.015129528	0.012538175	3	APOC1/LSR/APOE
CC	endoplasmic?reticulum	33/205	1785/18675	0.002022201	0.022974447	0.019039433	33	COL8A2/CTSC/CRABP2/HSD11B2/TUSC3/APOC1/ADAMTS9/EPHA4/TMEM98/QSOX1/FN1/AGR2/CYP17A1/NPC2/BCL2/CYP26B1/SCD/LRP2/HYAL2/RDH5/HAP1/MFGE8/WNT3/APOE/REEP2/WFS1/TMC6/TGFA/TYRO3/SERPIND1/NAT8L/B3GAT1/TIMP1
CC	semaphorin?receptor?complex	2/205	7/18675	0.002428499	0.026844759	0.022246847	2	PLXNA3/NRP2
CC	Golgi?membrane	16/205	691/18675	0.004081877	0.043933892	0.03640899	16	CTSC/RAP1GAP/B3GNT3/CHST2/EMP2/B4GALT6/CLIP3/QSOX1/B3GNT7/BAIAP3/HYAL2/IL17RD/CHPT1/TGFA/B3GNT8/B3GAT1
CC	organelle?subcompartment	29/205	1592/18675	0.004731966	0.049624974	0.041125316	29	CTSC/RAP1GAP/B3GNT3/CHST2/HSD11B2/EMP2/TUSC3/TMEM98/B4GALT6/CLIP3/QSOX1/B3GNT7/BAIAP3/CYP17A1/BCL2/CYP26B1/SCD/HYAL2/RDH5/IL17RD/REEP2/WFS1/TMC6/CHPT1/TGFA/B3GNT8/TYRO3/NAT8L/B3GAT1
CC	cell?projection	33/205	1917/18675	0.006102642	0.062399515	0.051711862	33	DPYSL3/SORBS2/DGKI/SDC3/RARA/EPHA4/SLC6A3/SLC34A2/TNFRSF12A/SYTL1/BASP1/ANXA2/IGSF9/TGFB1/SCN1B/MSN/KCNB1/CYP17A1/GABBR2/NRP2/MDK/LRP2/ANKS1B/HYAL2/S100A11/HAP1/APOE/WFS1/PLEKHG5/AMOT/CDKL1/PDLIM7/ADGRV1
CC	external?side?of?plasma?membrane	7/205	199/18675	0.006511191	0.064953099	0.053828073	7	ADGRA3/CD276/KIT/LRP2/HYAL2/MFGE8/AMOT
CC	plasma?membrane?bounded?cell?projection	32/205	1854/18675	0.006673632	0.064988464	0.053857381	32	DPYSL3/SORBS2/DGKI/SDC3/RARA/EPHA4/SLC6A3/SLC34A2/TNFRSF12A/SYTL1/BASP1/ANXA2/IGSF9/TGFB1/SCN1B/MSN/KCNB1/CYP17A1/GABBR2/NRP2/LRP2/ANKS1B/HYAL2/S100A11/HAP1/APOE/WFS1/PLEKHG5/AMOT/CDKL1/PDLIM7/ADGRV1
CC	clathrin-coated?vesicle?membrane	5/205	110/18675	0.00733024	0.066333254	0.054971839	5	LRP2/APOE/HIP1/TGFA/EGF
CC	extrinsic?component?of?synaptic?membrane	2/205	12/18675	0.007361474	0.066333254	0.054971839	2	DGKI/HIP1
CC	plasma?lipoprotein?particle	3/205	37/18675	0.007696932	0.066333254	0.054971839	3	APOC1/LSR/APOE
CC	lipoprotein?particle	3/205	37/18675	0.007696932	0.066333254	0.054971839	3	APOC1/LSR/APOE
CC	secretory?granule	17/205	806/18675	0.007747775	0.066333254	0.054971839	17	CTSC/LRG1/QSOX1/FN1/TMSB4X/KIT/SCG5/ANXA2/TGFB1/CTSH/NPC2/S100A11/TMC6/EGF/ADGRG3/SPX/TIMP1
CC	endoplasmic?reticulum?part	24/205	1289/18675	0.007784832	0.066333254	0.054971839	24	COL8A2/CTSC/HSD11B2/TUSC3/TMEM98/QSOX1/FN1/CYP17A1/BCL2/CYP26B1/SCD/RDH5/MFGE8/WNT3/APOE/REEP2/WFS1/TMC6/TGFA/TYRO3/SERPIND1/NAT8L/B3GAT1/TIMP1
CC	protein-lipid?complex	3/205	39/18675	0.008909366	0.073999585	0.061325097	3	APOC1/LSR/APOE
CC	cytoplasmic?vesicle?part	26/205	1450/18675	0.009046404	0.073999585	0.061325097	26	CTSC/SNX22/LRG1/GPRC5B/EPHA4/CLIP3/QSOX1/SEMA4C/FN1/TMSB4X/ANXA2/TGFB1/CTSH/BAIAP3/NPC2/LRP2/S100A11/WNT3/APOE/HIP1/WFS1/TMC6/TGFA/EGF/ADGRG3/TIMP1
CC	low-density?lipoprotein?particle	2/205	14/18675	0.010004669	0.080233523	0.066491299	2	LSR/APOE
CC	cell-cell?adherens?junction	4/205	79/18675	0.011166758	0.087830844	0.072787368	4	PDLIM1/ANXA2/S100A11/PDLIM7
CC	anchoring?junction	12/205	514/18675	0.011523579	0.088282472	0.073161642	12	EVPL/SORBS2/MRC2/PDLIM1/PERP/ANXA2/MSN/FHL1/S100A11/RRAS/CD151/PDLIM7
CC	microvillus	4/205	80/18675	0.011655876	0.088282472	0.073161642	4	SYTL1/TGFB1/MSN/HYAL2
CC	Golgi?subcompartment	16/205	780/18675	0.012359083	0.091906633	0.076165065	16	CTSC/RAP1GAP/B3GNT3/CHST2/EMP2/B4GALT6/CLIP3/QSOX1/B3GNT7/BAIAP3/HYAL2/IL17RD/CHPT1/TGFA/B3GNT8/B3GAT1
CC	plasma?membrane?region	21/205	1130/18675	0.012799091	0.093479072	0.07746818	21	SORBS2/DGKI/EMP2/EPHA4/SLC6A3/SLC34A2/SYTL1/SEMA4C/FN1/ANXA2/TDGF1/MSN/GABBR2/MET/NRP2/LRP2/ANKS1B/HYAL2/HIP1/TGFA/ADGRV1
CC	axon	12/205	527/18675	0.013802886	0.098324062	0.081483331	12	DPYSL3/DGKI/EPHA4/SLC6A3/BASP1/TGFB1/SCN1B/KCNB1/CYP17A1/NRP2/LRP2/HAP1
CC	bounding?membrane?of?organelle	32/205	1955/18675	0.013943266	0.098324062	0.081483331	32	CTSC/RAP1GAP/B3GNT3/CHST2/EMP2/EPHA4/B4GALT6/CLIP3/QSOX1/SEMA4C/ANXA2/B3GNT7/BAIAP3/BCL2/LRP2/HYAL2/WNT3/APOE/HIP1/IL17RD/TRIM14/WFS1/TMC6/CHPT1/TGFA/B3GNT8/EGF/ADGRG3/DRAM1/NAT8L/B3GAT1/VASN
CC	receptor?complex	8/205	292/18675	0.015589954	0.108072732	0.08956227	8	TGFBR1/PLXNA3/GABBR2/NRP2/LRP2/LIFR/LRP1B/ADGRV1
CC	integral?component?of?plasma?membrane	21/205	1158/18675	0.016423353	0.110776946	0.091803311	21	CDON/B3GNT3/HCN2/TUSC3/EPHA4/SLC6A3/MUC1/SLC34A2/PERP/DCBLD2/SCN1B/KCNB1/GABBR2/HCN4/NRP2/LIFR/REEP2/TMC6/TYRO3/MMP16/SLC1A5
CC	intrinsic?component?of?plasma?membrane	22/205	1231/18675	0.016521745	0.110776946	0.091803311	22	CDON/B3GNT3/HCN2/TUSC3/EPHA4/SLC6A3/MUC1/SLC34A2/PERP/DCBLD2/SCN1B/KCNB1/GABBR2/HCN4/NRP2/HYAL2/LIFR/REEP2/TMC6/TYRO3/MMP16/SLC1A5
CC	apical?plasma?membrane	8/205	300/18675	0.018035717	0.11897755	0.098599334	8	SORBS2/EMP2/SLC34A2/FN1/TDGF1/MSN/LRP2/HYAL2
CC	tertiary?granule?lumen	3/205	55/18675	0.022517515	0.145507173	0.12058502	3	LRG1/QSOX1/CTSH
CC	extrinsic?component?of?membrane	6/205	199/18675	0.022768849	0.145507173	0.12058502	6	DGKI/SYTL1/ANXA2/TDGF1/MFGE8/HIP1
CC	actin-based?cell?projection	6/205	200/18675	0.023266247	0.146398385	0.121323588	6	EPHA4/SYTL1/TGFB1/MSN/HYAL2/ADGRV1
CC	microvillus?membrane	2/205	23/18675	0.02607679	0.160712555	0.133186058	2	SYTL1/MSN
CC	cell?leading?edge	9/205	384/18675	0.026326996	0.160712555	0.133186058	9	DPYSL3/SORBS2/TNFRSF12A/ANXA2/S100A11/PLEKHG5/AMOT/PDLIM7/ADGRV1
CC	desmosome	2/205	25/18675	0.030483008	0.183346326	0.151943165	2	EVPL/PERP
CC	neuron?projection	19/205	1091/18675	0.031576796	0.183707185	0.152242217	19	DPYSL3/DGKI/RARA/EPHA4/SLC6A3/BASP1/IGSF9/TGFB1/SCN1B/KCNB1/CYP17A1/GABBR2/NRP2/LRP2/ANKS1B/HAP1/APOE/WFS1/ADGRV1
CC	CAF-1?complex	1/205	3/18675	0.032573275	0.183707185	0.152242217	1	CHAF1B
CC	discoidal?high-density?lipoprotein?particle	1/205	3/18675	0.032573275	0.183707185	0.152242217	1	APOE
CC	XPC?complex	1/205	3/18675	0.032573275	0.183707185	0.152242217	1	RAD23B
CC	high-density?lipoprotein?particle	2/205	26/18675	0.032788813	0.183707185	0.152242217	2	APOC1/APOE
CC	exocytic?vesicle	5/205	166/18675	0.03643049	0.201352303	0.166865118	5	DPYSL3/DGKI/SEMA4C/HAP1/WFS1
CC	ruffle	5/205	168/18675	0.038047332	0.207484785	0.171947242	5	TNFRSF12A/ANXA2/S100A11/AMOT/PDLIM7
CC	coated?vesicle?membrane	5/205	169/18675	0.038872001	0.209192744	0.173362665	5	LRP2/APOE/HIP1/TGFA/EGF
CC	endocytic?vesicle	7/205	289/18675	0.040747861	0.216439935	0.179368573	7	LRP2/HYAL2/WNT3/APOE/HIP1/PLEKHG5/AMOT
CC	senescence-associated?heterochromatin?focus	1/205	4/18675	0.043194659	0.218106365	0.18074958	1	HMGA2
CC	microspike	1/205	4/18675	0.043194659	0.218106365	0.18074958	1	SDC3
CC	tricellular?tight?junction	1/205	4/18675	0.043194659	0.218106365	0.18074958	1	LSR
CC	USH2?complex	1/205	4/18675	0.043194659	0.218106365	0.18074958	1	ADGRV1
CC	side?of?membrane	8/205	359/18675	0.045060669	0.224753824	0.186258477	8	ADGRA3/CD276/KIT/LRP2/HYAL2/MFGE8/HIP1/AMOT
CC	tight?junction	4/205	123/18675	0.046724066	0.226425745	0.187644035	4	TGFBR1/CCND1/CLDN9/LSR
CC	postsynaptic?membrane	7/205	299/18675	0.047404238	0.226425745	0.187644035	7	DGKI/EPHA4/SLC6A3/SEMA4C/GABBR2/NRP2/ANKS1B
CC	adherens?junction	10/205	496/18675	0.047618283	0.226425745	0.187644035	10	SORBS2/MRC2/PDLIM1/ANXA2/MSN/FHL1/S100A11/RRAS/CD151/PDLIM7
CC	perinuclear?region?of?cytoplasm	13/205	705/18675	0.047679652	0.226425745	0.187644035	13	SORBS2/DGKI/RARA/TPPP/ANXA2/MSN/HCN4/MT1H/HYAL2/PLEKHG5/TGFA/MT1F/MEX3D
CC	apical?part?of?cell	8/205	365/18675	0.048797456	0.226425745	0.187644035	8	SORBS2/EMP2/SLC34A2/FN1/TDGF1/MSN/LRP2/HYAL2
CC	clathrin-coated?vesicle	5/205	182/18675	0.050587847	0.226425745	0.187644035	5	LRP2/APOE/HIP1/TGFA/EGF
CC	voltage-gated?potassium?channel?complex	3/205	76/18675	0.051141807	0.226425745	0.187644035	3	HCN2/KCNB1/HCN4
CC	presynapse	9/205	438/18675	0.053095056	0.226425745	0.187644035	9	DGKI/EPHA4/SLC6A3/SEMA4C/BAIAP3/HAP1/HIP1/WFS1/PLEKHG5
CC	endosome?lumen	2/205	34/18675	0.053475534	0.226425745	0.187644035	2	CTSH/LRP2
CC	stereocilia?ankle?link	1/205	5/18675	0.053699993	0.226425745	0.187644035	1	ADGRV1
CC	stereocilia?ankle?link?complex	1/205	5/18675	0.053699993	0.226425745	0.187644035	1	ADGRV1
CC	intermediate-density?lipoprotein?particle	1/205	5/18675	0.053699993	0.226425745	0.187644035	1	APOE
CC	stereocilium?membrane	1/205	5/18675	0.053699993	0.226425745	0.187644035	1	ADGRV1
CC	alveolar?lamellar?body	1/205	5/18675	0.053699993	0.226425745	0.187644035	1	CTSH
CC	extrinsic?component?of?postsynaptic?density?membrane	1/205	5/18675	0.053699993	0.226425745	0.187644035	1	DGKI
CC	membrane?raft	7/205	309/18675	0.054719299	0.226766593	0.187926504	7	EMP2/TGFBR1/SLC6A3/CLIP3/ANXA2/TDGF1/HYAL2
CC	synapse	18/205	1091/18675	0.055380897	0.226766593	0.187926504	18	DPYSL3/DGKI/NPTXR/EPHA4/SLC6A3/SEMA4C/IGSF9/BAIAP3/GABBR2/NRP2/ANKS1B/HAP1/APOE/HIP1/WFS1/PLEKHG5/SDK1/ADGRV1
CC	membrane?microdomain	7/205	310/18675	0.055487521	0.226766593	0.187926504	7	EMP2/TGFBR1/SLC6A3/CLIP3/ANXA2/TDGF1/HYAL2
CC	COP9?signalosome	2/205	35/18675	0.056317194	0.226766593	0.187926504	2	BASP1/AMOT
CC	somatodendritic?compartment	13/205	724/18675	0.056553038	0.226766593	0.187926504	13	DGKI/RARA/EPHA4/SLC6A3/IGSF9/TGFB1/SCN1B/KCNB1/CYP17A1/LRP2/ANKS1B/APOE/WFS1
CC	potassium?channel?complex	3/205	80/18675	0.057930026	0.227547299	0.188573492	3	HCN2/KCNB1/HCN4
CC	inclusion?body	3/205	81/18675	0.059690467	0.227547299	0.188573492	3	HAP1/MIOX/STRADB
CC	lytic?vacuole	12/205	659/18675	0.060135355	0.227547299	0.188573492	12	CTSC/SDC3/KIT/ANXA2/CTSH/NPC2/LRP2/HYAL2/HAP1/EGF/DRAM1/VASN
CC	lysosome	12/205	659/18675	0.060135355	0.227547299	0.188573492	12	CTSC/SDC3/KIT/ANXA2/CTSH/NPC2/LRP2/HYAL2/HAP1/EGF/DRAM1/VASN
CC	cell?body	10/205	522/18675	0.06278192	0.227547299	0.188573492	10	DPYSL3/DGKI/EPHA4/SLC6A3/TGFB1/SCN1B/KCNB1/CYP17A1/RDH5/APOE
CC	vacuole	13/205	737/18675	0.063234777	0.227547299	0.188573492	13	CTSC/SDC3/KIT/ANXA2/CTSH/NPC2/LRP2/HYAL2/HAP1/TP53INP2/EGF/DRAM1/VASN
CC	stereocilia?coupling?link	1/205	6/18675	0.06409054	0.227547299	0.188573492	1	ADGRV1
CC	myelin?sheath?adaxonal?region	1/205	6/18675	0.06409054	0.227547299	0.188573492	1	ANXA2
CC	G?protein-coupled?receptor?dimeric?complex	1/205	6/18675	0.06409054	0.227547299	0.188573492	1	GABBR2
CC	microtubule?bundle	1/205	6/18675	0.06409054	0.227547299	0.188573492	1	TPPP
CC	extrinsic?component?of?postsynaptic?specialization?membrane	1/205	6/18675	0.06409054	0.227547299	0.188573492	1	DGKI
CC	periciliary?membrane?compartment	1/205	6/18675	0.06409054	0.227547299	0.188573492	1	ADGRV1
CC	membrane?region	7/205	321/18675	0.064382916	0.227547299	0.188573492	7	EMP2/TGFBR1/SLC6A3/CLIP3/ANXA2/TDGF1/HYAL2
CC	neuron?part	23/205	1500/18675	0.064536642	0.227547299	0.188573492	23	DPYSL3/DGKI/RARA/EPHA4/SLC6A3/SEMA4C/BASP1/IGSF9/TGFB1/SCN1B/KCNB1/BAIAP3/CYP17A1/GABBR2/NRP2/LRP2/ANKS1B/HAP1/APOE/HIP1/WFS1/PLEKHG5/ADGRV1
CC	coated?vesicle	6/205	261/18675	0.06847412	0.239366795	0.198368571	6	CTSC/LRP2/APOE/HIP1/TGFA/EGF
CC	presynaptic?membrane	4/205	141/18675	0.070002655	0.240912442	0.199649482	4	DGKI/EPHA4/SLC6A3/HIP1
CC	synaptic?membrane	8/205	395/18675	0.070472862	0.240912442	0.199649482	8	DGKI/EPHA4/SLC6A3/SEMA4C/GABBR2/NRP2/ANKS1B/HIP1
CC	clathrin-coated?endocytic?vesicle?membrane	2/205	40/18675	0.071272385	0.240912442	0.199649482	2	APOE/HIP1
CC	intrinsic?component?of?Golgi?membrane	2/205	40/18675	0.071272385	0.240912442	0.199649482	2	CHST2/QSOX1
CC	focal?adhesion	8/205	397/18675	0.072098306	0.241706617	0.200307632	8	SORBS2/MRC2/PDLIM1/MSN/FHL1/RRAS/CD151/PDLIM7
CC	cell-substrate?adherens?junction	8/205	399/18675	0.073746512	0.243330612	0.201653473	8	SORBS2/MRC2/PDLIM1/MSN/FHL1/RRAS/CD151/PDLIM7
CC	SMAD?protein?complex	1/205	7/18675	0.074367546	0.243330612	0.201653473	1	HMGA2
CC	multivesicular?body?lumen	1/205	7/18675	0.074367546	0.243330612	0.201653473	1	CTSH
CC	cell-substrate?junction	8/205	404/18675	0.077966686	0.252013656	0.208849304	8	SORBS2/MRC2/PDLIM1/MSN/FHL1/RRAS/CD151/PDLIM7
CC	azurophil?granule?lumen	3/205	91/18675	0.078632235	0.252013656	0.208849304	3	CTSC/ANXA2/NPC2
CC	blood?microparticle	4/205	147/18675	0.078869799	0.252013656	0.208849304	4	FN1/TGFB1/MSN/APOE
CC	voltage-gated?sodium?channel?complex	1/205	8/18675	0.084532248	0.254218305	0.210676346	1	SCN1B
CC	fibrinogen?complex	1/205	8/18675	0.084532248	0.254218305	0.210676346	1	FN1
CC	flotillin?complex	1/205	8/18675	0.084532248	0.254218305	0.210676346	1	SLC6A3
CC	pinosome	1/205	8/18675	0.084532248	0.254218305	0.210676346	1	ANXA2
CC	macropinosome	1/205	8/18675	0.084532248	0.254218305	0.210676346	1	ANXA2
CC	G?protein-coupled?receptor?complex	1/205	8/18675	0.084532248	0.254218305	0.210676346	1	GABBR2
CC	extrinsic?component?of?postsynaptic?membrane	1/205	8/18675	0.084532248	0.254218305	0.210676346	1	DGKI
CC	GABA?receptor?complex	1/205	8/18675	0.084532248	0.254218305	0.210676346	1	GABBR2
CC	myelin?sheath	2/205	46/18675	0.090679066	0.268901828	0.222844907	2	ANXA2/BCL2
CC	transport?vesicle	7/205	349/18675	0.090729712	0.268901828	0.222844907	7	DPYSL3/DGKI/SEMA4C/HAP1/WFS1/TGFA/SPX
CC	synaptic?vesicle	4/205	156/18675	0.093163038	0.274127212	0.227175298	4	DGKI/SEMA4C/HAP1/WFS1
CC	late?endosome?lumen	1/205	9/18675	0.094585866	0.276325852	0.22899736	1	CTSH
CC	histone?deacetylase?complex	2/205	48/18675	0.097456932	0.282694222	0.23427497	2	HEY2/NRIP1
CC	specific?granule	4/205	160/18675	0.099884655	0.287695942	0.238420006	4	LRG1/QSOX1/TMC6/ADGRG3
CC	brush?border?membrane	2/205	49/18675	0.100898308	0.288583271	0.239155356	2	SLC34A2/LRP2
CC	whole?membrane	23/205	1586/18675	0.102975237	0.292478278	0.242383234	23	EMP2/TGFBR1/EPHA4/SLC6A3/CLIP3/SEMA4C/ANXA2/TDGF1/BAIAP3/BCL2/LRP2/HYAL2/WNT3/APOE/HIP1/TRIM14/WFS1/TMC6/TGFA/EGF/ADGRG3/DRAM1/VASN
CC	nucleotide-excision?repair?complex	1/205	10/18675	0.104529609	0.292826096	0.242671478	1	RAD23B
CC	microfibril	1/205	10/18675	0.104529609	0.292826096	0.242671478	1	MFAP2
CC	tertiary?granule	4/205	164/18675	0.10682521	0.297221163	0.246313768	4	LRG1/QSOX1/CTSH/TMC6
CC	melanosome	3/205	105/18675	0.108907556	0.298947587	0.247744494	3	SYTL1/ANXA2/SLC1A5
CC	pigment?granule	3/205	105/18675	0.108907556	0.298947587	0.247744494	3	SYTL1/ANXA2/SLC1A5
CC	cytoplasmic?vesicle?membrane	12/205	735/18675	0.111339513	0.30358574	0.251588234	12	SNX22/GPRC5B/SEMA4C/LRP2/WNT3/APOE/HIP1/WFS1/TMC6/TGFA/EGF/ADGRG3
CC	dendrite	9/205	514/18675	0.113943225	0.303734742	0.251711715	9	DGKI/RARA/EPHA4/IGSF9/KCNB1/LRP2/ANKS1B/APOE/WFS1
CC	AP-2?adaptor?complex	1/205	11/18675	0.114364671	0.303734742	0.251711715	1	HIP1
CC	synaptic?cleft	1/205	11/18675	0.114364671	0.303734742	0.251711715	1	APOE
CC	Schmidt-Lanterman?incisure	1/205	11/18675	0.114364671	0.303734742	0.251711715	1	ANXA2
CC	dendritic?tree	9/205	516/18675	0.115922927	0.30588695	0.253495297	9	DGKI/RARA/EPHA4/IGSF9/KCNB1/LRP2/ANKS1B/APOE/WFS1
CC	vacuolar?lumen	4/205	171/18675	0.119478917	0.313249211	0.259596566	4	CTSC/SDC3/ANXA2/NPC2
CC	Sin3?complex	1/205	12/18675	0.124092234	0.317210773	0.262879601	1	HEY2
CC	clathrin?coat?of?endocytic?vesicle	1/205	12/18675	0.124092234	0.317210773	0.262879601	1	HIP1
CC	Sin3-type?complex	1/205	12/18675	0.124092234	0.317210773	0.262879601	1	HEY2
CC	Wnt?signalosome	1/205	12/18675	0.124092234	0.317210773	0.262879601	1	WNT3
CC	vesicle?membrane	12/205	754/18675	0.12723895	0.321698873	0.266598989	12	SNX22/GPRC5B/SEMA4C/LRP2/WNT3/APOE/HIP1/WFS1/TMC6/TGFA/EGF/ADGRG3
CC	neuronal?cell?body	8/205	454/18675	0.127917299	0.321698873	0.266598989	8	DGKI/EPHA4/SLC6A3/TGFB1/SCN1B/KCNB1/CYP17A1/APOE
CC	endoplasmic?reticulum-Golgi?intermediate?compartment	3/205	115/18675	0.132867838	0.321698873	0.266598989	3	CTSC/FN1/TGFA
CC	integral?component?of?postsynaptic?membrane	3/205	115/18675	0.132867838	0.321698873	0.266598989	3	EPHA4/SLC6A3/NRP2
CC	uropod	1/205	13/18675	0.133713468	0.321698873	0.266598989	1	MSN
CC	oligosaccharyltransferase?complex	1/205	13/18675	0.133713468	0.321698873	0.266598989	1	TUSC3
CC	cell?trailing?edge	1/205	13/18675	0.133713468	0.321698873	0.266598989	1	MSN
CC	guanyl-nucleotide?exchange?factor?complex	1/205	13/18675	0.133713468	0.321698873	0.266598989	1	DGKI
CC	sodium?channel?complex	1/205	13/18675	0.133713468	0.321698873	0.266598989	1	SCN1B
CC	compact?myelin	1/205	13/18675	0.133713468	0.321698873	0.266598989	1	ANXA2
CC	intercellular?bridge	2/205	59/18675	0.136968224	0.325697695	0.269912902	2	QSOX1/PPP1R13L
CC	clathrin-coated?endocytic?vesicle	2/205	59/18675	0.136968224	0.325697695	0.269912902	2	APOE/HIP1
CC	organelle?membrane	36/205	2734/18675	0.138483295	0.327396922	0.271321088	36	CMTM3/CTSC/RAP1GAP/B3GNT3/SNX22/CHST2/EMP2/GPRC5B/EPHA4/B4GALT6/CLIP3/QSOX1/SEMA4C/ANXA2/B3GNT7/BAIAP3/BCL2/LRP2/PRICKLE1/HYAL2/WNT3/APOE/HIP1/IL17RD/TRIM14/WFS1/TMC6/CHPT1/TGFA/B3GNT8/EGF/ADGRG3/DRAM1/NAT8L/B3GAT1/VASN
CC	bicellular?tight?junction	3/205	118/18675	0.140387953	0.327690189	0.271564125	3	TGFBR1/CCND1/CLDN9
CC	cation?channel?complex	4/205	182/18675	0.140591048	0.327690189	0.271564125	4	HCN2/SCN1B/KCNB1/HCN4
CC	endoplasmic?reticulum?membrane	15/205	1005/18675	0.141010937	0.327690189	0.271564125	15	HSD11B2/TUSC3/TMEM98/CYP17A1/BCL2/CYP26B1/SCD/RDH5/REEP2/WFS1/TMC6/TGFA/TYRO3/NAT8L/B3GAT1
CC	anchored?component?of?external?side?of?plasma?membrane	1/205	14/18675	0.14322953	0.329106054	0.272737484	1	HYAL2
CC	dopaminergic?synapse	1/205	14/18675	0.14322953	0.329106054	0.272737484	1	SLC6A3
CC	endoplasmic?reticulum?subcompartment	15/205	1009/18675	0.14424671	0.329591644	0.273139903	15	HSD11B2/TUSC3/TMEM98/CYP17A1/BCL2/CYP26B1/SCD/RDH5/REEP2/WFS1/TMC6/TGFA/TYRO3/NAT8L/B3GAT1
CC	intrinsic?component?of?postsynaptic?membrane	3/205	120/18675	0.145479625	0.330562036	0.273944089	3	EPHA4/SLC6A3/NRP2
CC	specific?granule?lumen	2/205	62/18675	0.148281797	0.335067707	0.277678038	2	LRG1/QSOX1
CC	P-body	2/205	63/18675	0.152094471	0.33878653	0.280759909	2	ZFP36L1/WTIP
CC	dense?core?granule	1/205	15/18675	0.152641563	0.33878653	0.280759909	1	SPX
CC	node?of?Ranvier	1/205	15/18675	0.152641563	0.33878653	0.280759909	1	SCN1B
CC	synapse?part	13/205	861/18675	0.153240851	0.33878653	0.280759909	13	DGKI/EPHA4/SLC6A3/SEMA4C/BAIAP3/GABBR2/NRP2/ANKS1B/HAP1/APOE/HIP1/WFS1/PLEKHG5
CC	nuclear?outer?membrane-endoplasmic?reticulum?membrane?network	15/205	1026/18675	0.158454675	0.345664809	0.286460091	15	HSD11B2/TUSC3/TMEM98/CYP17A1/BCL2/CYP26B1/SCD/RDH5/REEP2/WFS1/TMC6/TGFA/TYRO3/NAT8L/B3GAT1
CC	sarcolemma	3/205	125/18675	0.158466661	0.345664809	0.286460091	3	ANXA2/SCN1B/KCNB1
CC	lamellipodium	4/205	191/18675	0.158887492	0.345664809	0.286460091	4	DPYSL3/SORBS2/PLEKHG5/AMOT
CC	clathrin?coat?of?coated?pit	1/205	16/18675	0.161950699	0.348620188	0.28890928	1	HIP1
CC	invadopodium	1/205	16/18675	0.161950699	0.348620188	0.28890928	1	MSN
CC	clathrin-coated?pit	2/205	66/18675	0.163644443	0.348840477	0.289091838	2	LRP2/HIP1
CC	perikaryon	3/205	127/18675	0.163758855	0.348840477	0.289091838	3	EPHA4/SCN1B/KCNB1
CC	pseudopodium	1/205	17/18675	0.171158057	0.358993054	0.297505503	1	MSN
CC	lamellar?body	1/205	17/18675	0.171158057	0.358993054	0.297505503	1	CTSH
CC	inhibitory?synapse	1/205	17/18675	0.171158057	0.358993054	0.297505503	1	IGSF9
CC	COPII-coated?ER?to?Golgi?transport?vesicle	2/205	69/18675	0.175344477	0.365897403	0.303227291	2	CTSC/TGFA
CC	lipid?droplet	2/205	70/18675	0.179274017	0.368641406	0.305501307	2	ADIG/ANXA2
CC	endoplasmic?reticulum-Golgi?intermediate?compartment?membrane	2/205	70/18675	0.179274017	0.368641406	0.305501307	2	CTSC/TGFA
CC	basolateral?plasma?membrane	4/205	201/18675	0.180180543	0.368641406	0.305501307	4	ANXA2/MSN/MET/TGFA
CC	pore?complex	1/205	18/18675	0.180264746	0.368641406	0.305501307	1	BCL2
CC	apical?junction?complex	3/205	134/18675	0.182679707	0.371721394	0.308053761	3	TGFBR1/CCND1/CLDN9
CC	intrinsic?component?of?external?side?of?plasma?membrane	1/205	19/18675	0.18927186	0.379978231	0.314896385	1	HYAL2
CC	filamentous?actin	1/205	19/18675	0.18927186	0.379978231	0.314896385	1	DPYSL3
CC	cell?projection?part	18/205	1308/18675	0.190673342	0.379978231	0.314896385	18	DPYSL3/DGKI/RARA/EPHA4/SLC34A2/SYTL1/BASP1/IGSF9/SCN1B/MSN/KCNB1/LRP2/ANKS1B/HAP1/APOE/WFS1/CDKL1/ADGRV1
CC	plasma?membrane?bounded?cell?projection?part	18/205	1308/18675	0.190673342	0.379978231	0.314896385	18	DPYSL3/DGKI/RARA/EPHA4/SLC34A2/SYTL1/BASP1/IGSF9/SCN1B/MSN/KCNB1/LRP2/ANKS1B/HAP1/APOE/WFS1/CDKL1/ADGRV1
CC	glutamatergic?synapse	6/205	352/18675	0.191382679	0.379978231	0.314896385	6	DGKI/NPTXR/EPHA4/NRP2/APOE/HIP1
CC	axon?part	6/205	354/18675	0.194723947	0.38183603	0.316435984	6	DPYSL3/DGKI/EPHA4/BASP1/SCN1B/HAP1
CC	actin?filament	2/205	74/18675	0.195119145	0.38183603	0.316435984	2	DPYSL3/AMOT
CC	integral?component?of?presynaptic?membrane	2/205	74/18675	0.195119145	0.38183603	0.316435984	2	EPHA4/SLC6A3
CC	endocytic?vesicle?lumen	1/205	20/18675	0.198180483	0.385980084	0.319870253	1	APOE
CC	recycling?endosome?membrane	2/205	76/18675	0.20310756	0.393701385	0.326269067	2	CLIP3/BAIAP3
CC	dendritic?spine	3/205	142/18675	0.20497087	0.395439083	0.327709136	3	DGKI/EPHA4/ANKS1B
CC	cluster?of?actin-based?cell?projections	3/205	143/18675	0.207800996	0.399016936	0.330674182	3	SLC34A2/LRP2/ADGRV1
CC	transcriptional?repressor?complex	2/205	78/18675	0.211132354	0.403519311	0.3344054	2	HEY2/CCND1
CC	neuron?spine	3/205	145/18675	0.213487567	0.406122861	0.336563019	3	DGKI/EPHA4/ANKS1B
CC	mast?cell?granule	1/205	22/18675	0.215706531	0.408444311	0.338486856	1	KIT
CC	clathrin?vesicle?coat	1/205	23/18675	0.224326064	0.418946851	0.347190544	1	HIP1
CC	rough?endoplasmic?reticulum?membrane	1/205	23/18675	0.224326064	0.418946851	0.347190544	1	NAT8L
CC	presynaptic?active?zone?membrane	1/205	23/18675	0.224326064	0.418946851	0.347190544	1	DGKI
CC	Schaffer?collateral?-?CA1?synapse	2/205	82/18675	0.227269832	0.421783146	0.349541045	2	DGKI/EPHA4
CC	plasma?membrane?protein?complex	7/205	451/18675	0.227907275	0.421783146	0.349541045	7	HCN2/SLC6A3/SCN1B/KCNB1/GABBR2/HCN4/HIP1
CC	intrinsic?component?of?presynaptic?membrane	2/205	83/18675	0.231318815	0.424706499	0.351963693	2	EPHA4/SLC6A3
CC	clathrin?adaptor?complex	1/205	24/18675	0.232851325	0.424706499	0.351963693	1	HIP1
CC	neuronal?cell?body?membrane	1/205	24/18675	0.232851325	0.424706499	0.351963693	1	KCNB1
CC	integral?component?of?synaptic?membrane	3/205	152/18675	0.233640495	0.424706499	0.351963693	3	EPHA4/SLC6A3/NRP2
CC	autophagosome	2/205	85/18675	0.239430082	0.429151985	0.355647765	2	HAP1/TP53INP2
CC	trans-Golgi?network?membrane	2/205	85/18675	0.239430082	0.429151985	0.355647765	2	CLIP3/BAIAP3
CC	vacuolar?part	8/205	538/18675	0.240109136	0.429151985	0.355647765	8	CTSC/SDC3/ANXA2/NPC2/LRP2/EGF/DRAM1/VASN
CC	cell?body?membrane	1/205	25/18675	0.241283338	0.429151985	0.355647765	1	KCNB1
CC	primary?lysosome	3/205	155/18675	0.242381684	0.429151985	0.355647765	3	CTSC/ANXA2/NPC2
CC	azurophil?granule	3/205	155/18675	0.242381684	0.429151985	0.355647765	3	CTSC/ANXA2/NPC2
CC	collagen?trimer	2/205	86/18675	0.243491206	0.429258204	0.355735791	2	COL8A2/EMILIN2
CC	synaptic?vesicle?membrane	2/205	87/18675	0.247555237	0.432692701	0.358582035	2	SEMA4C/WFS1
CC	exocytic?vesicle?membrane	2/205	87/18675	0.247555237	0.432692701	0.358582035	2	SEMA4C/WFS1
CC	nuclear?chromatin	5/205	309/18675	0.252729556	0.439856971	0.364519225	5	HEY2/RARA/MUC1/CHAF1B/NRIP1
CC	endocytic?vesicle?membrane	3/205	161/18675	0.260017209	0.450623045	0.373441309	3	WNT3/APOE/HIP1
CC	specific?granule?membrane	2/205	91/18675	0.263829599	0.455256342	0.377281024	2	TMC6/ADGRG3
CC	basal?plasma?membrane	1/205	28/18675	0.266029989	0.455256342	0.377281024	1	MET
CC	axonal?growth?cone	1/205	28/18675	0.266029989	0.455256342	0.377281024	1	EPHA4
CC	intrinsic?component?of?synaptic?membrane	3/205	164/18675	0.268899071	0.457081094	0.378793237	3	EPHA4/SLC6A3/NRP2
CC	cell?projection?membrane	5/205	317/18675	0.269331402	0.457081094	0.378793237	5	SLC34A2/SYTL1/MSN/LRP2/ADGRV1
CC	cyclin-dependent?protein?kinase?holoenzyme?complex	1/205	29/18675	0.274099054	0.458814419	0.380229682	1	CCND1
CC	integral?component?of?synaptic?vesicle?membrane	1/205	29/18675	0.274099054	0.458814419	0.380229682	1	WFS1
CC	DNA?repair?complex	1/205	29/18675	0.274099054	0.458814419	0.380229682	1	RAD23B
CC	growth?cone	3/205	166/18675	0.274839933	0.458814419	0.380229682	3	DPYSL3/EPHA4/BASP1
CC	lysosomal?lumen	2/205	94/18675	0.27604007	0.458944669	0.380337623	2	SDC3/NPC2
CC	brush?border	2/205	95/18675	0.280108501	0.463084396	0.383768306	2	SLC34A2/LRP2
CC	mitochondrial?outer?membrane	3/205	168/18675	0.28079445	0.463084396	0.383768306	3	EPHA4/BCL2/TRIM14
CC	site?of?polarized?growth	3/205	169/18675	0.283776292	0.466122504	0.386286054	3	DPYSL3/EPHA4/BASP1
CC	postsynapse	8/205	568/18675	0.286624811	0.468918192	0.388602902	8	DGKI/EPHA4/SLC6A3/SEMA4C/GABBR2/NRP2/ANKS1B/HIP1
CC	ion?channel?complex	4/205	249/18675	0.292521621	0.476658737	0.395017664	4	HCN2/SCN1B/KCNB1/HCN4
CC	filopodium	2/205	99/18675	0.296361331	0.480999144	0.398614655	2	EPHA4/MSN
CC	sarcomere	3/205	174/18675	0.298722934	0.482915731	0.400202973	3	SORBS2/PDLIM1/TIMP4
CC	axon?terminus	2/205	101/18675	0.304469121	0.488739323	0.405029114	2	DGKI/EPHA4
CC	cytoplasmic?ribonucleoprotein?granule	3/205	176/18675	0.304715226	0.488739323	0.405029114	3	CTSH/ZFP36L1/WTIP
CC	integral?component?of?Golgi?membrane	1/205	35/18675	0.320692819	0.512356887	0.424601512	1	QSOX1
CC	distal?axon	4/205	262/18675	0.324645147	0.51416323	0.426098469	4	DPYSL3/DGKI/EPHA4/BASP1
CC	Z?disc	2/205	106/18675	0.324658208	0.51416323	0.426098469	2	SORBS2/PDLIM1
CC	lysosomal?membrane	5/205	344/18675	0.326851931	0.51416323	0.426098469	5	ANXA2/LRP2/EGF/DRAM1/VASN
CC	lytic?vacuole?membrane	5/205	344/18675	0.326851931	0.51416323	0.426098469	5	ANXA2/LRP2/EGF/DRAM1/VASN
CC	dendritic?shaft	1/205	36/18675	0.328163741	0.514248927	0.426169488	1	EPHA4
CC	actin?cytoskeleton	6/205	432/18675	0.338088065	0.525879278	0.435807817	6	DPYSL3/SORBS2/RARA/HAP1/AMOT/PDLIM7
CC	transport?vesicle?membrane	3/205	188/18675	0.340728627	0.525879278	0.435807817	3	SEMA4C/WFS1/TGFA
CC	intrinsic?component?of?organelle?membrane	3/205	188/18675	0.340728627	0.525879278	0.435807817	3	CHST2/QSOX1/WFS1
CC	ribonucleoprotein?granule	3/205	188/18675	0.340728627	0.525879278	0.435807817	3	CTSH/ZFP36L1/WTIP
CC	transmembrane?transporter?complex	4/205	271/18675	0.347032601	0.53359524	0.442202207	4	HCN2/SCN1B/KCNB1/HCN4
CC	organelle?outer?membrane	3/205	191/18675	0.349724423	0.535720184	0.443963195	3	EPHA4/BCL2/TRIM14
CC	contractile?fiber?part	3/205	192/18675	0.352720477	0.538293564	0.446095812	3	SORBS2/PDLIM1/TIMP4
CC	outer?membrane	3/205	193/18675	0.35571498	0.538473676	0.446245074	3	EPHA4/BCL2/TRIM14
CC	cytoplasmic?side?of?plasma?membrane	2/205	114/18675	0.356627305	0.538473676	0.446245074	2	KIT/HIP1
CC	AP-type?membrane?coat?adaptor?complex	1/205	40/18675	0.357238606	0.538473676	0.446245074	1	HIP1
CC	transporter?complex	4/205	276/18675	0.359488163	0.538473676	0.446245074	4	HCN2/SCN1B/KCNB1/HCN4
CC	multivesicular?body	1/205	41/18675	0.364309499	0.538473676	0.446245074	1	CTSH
CC	clathrin?coat	1/205	41/18675	0.364309499	0.538473676	0.446245074	1	HIP1
CC	intrinsic?component?of?synaptic?vesicle?membrane	1/205	41/18675	0.364309499	0.538473676	0.446245074	1	WFS1
CC	I?band	2/205	116/18675	0.364539038	0.538473676	0.446245074	2	SORBS2/PDLIM1
CC	trans-Golgi?network	3/205	196/18675	0.36468755	0.538473676	0.446245074	3	CHST2/CLIP3/BAIAP3
CC	myofibril	3/205	197/18675	0.367674227	0.540930787	0.448281337	3	SORBS2/PDLIM1/TIMP4
CC	aggresome	1/205	42/18675	0.371302982	0.543298514	0.450243525	1	STRADB
CC	nuclear?membrane	4/205	281/18675	0.371940303	0.543298514	0.450243525	4	CMTM3/BCL2/PRICKLE1/TMC6
CC	photoreceptor?inner?segment	1/205	43/18675	0.378219897	0.548552972	0.45459801	1	ADGRV1
CC	neuron?projection?membrane	1/205	43/18675	0.378219897	0.548552972	0.45459801	1	ADGRV1
CC	neuron?projection?terminus	2/205	120/18675	0.38024953	0.549547907	0.455422535	2	DGKI/EPHA4
CC	cornified?envelope	1/205	44/18675	0.38506108	0.554542189	0.459561408	1	EVPL
CC	basal?part?of?cell	1/205	45/18675	0.391827356	0.562084674	0.465812032	1	MET
CC	postsynaptic?density	4/205	290/18675	0.39430641	0.562084674	0.465812032	4	DGKI/EPHA4/SEMA4C/ANKS1B
CC	Golgi?stack	2/205	124/18675	0.395795565	0.562084674	0.465812032	2	B4GALT6/CLIP3
CC	ficolin-1-rich?granule?lumen	2/205	124/18675	0.395795565	0.562084674	0.465812032	2	LRG1/CTSH
CC	excitatory?synapse	1/205	46/18675	0.39851954	0.563994781	0.46739498	1	DGKI
CC	contractile?fiber	3/205	209/18675	0.403288088	0.565534546	0.468671018	3	SORBS2/PDLIM1/TIMP4
CC	late?endosome?membrane	2/205	126/18675	0.403502128	0.565534546	0.468671018	2	ANXA2/BAIAP3
CC	asymmetric?synapse	4/205	294/18675	0.404212585	0.565534546	0.468671018	4	DGKI/EPHA4/SEMA4C/ANKS1B
CC	extracellular?matrix?component	1/205	47/18675	0.40513844	0.565534546	0.468671018	1	MFAP2
CC	vacuolar?membrane	5/205	382/18675	0.409441477	0.569597157	0.472037793	5	ANXA2/LRP2/EGF/DRAM1/VASN
CC	vesicle?coat	1/205	48/18675	0.411684855	0.57077663	0.473015249	1	HIP1
CC	nuclear?speck	5/205	386/18675	0.418111533	0.575849381	0.47721915	5	RMI2/PLAG1/NFATC4/BASP1/NRIP1
CC	anchored?component?of?plasma?membrane	1/205	49/18675	0.418159575	0.575849381	0.47721915	1	HYAL2
CC	fibrillar?center	2/205	131/18675	0.422560882	0.57995772	0.480623821	2	TFCP2L1/RPS6KA6
CC	intercalated?disc	1/205	50/18675	0.424563381	0.580757267	0.481286424	1	SCN1B
CC	T-tubule	1/205	51/18675	0.430897046	0.585504624	0.485220663	1	SCN1B
CC	stereocilium	1/205	51/18675	0.430897046	0.585504624	0.485220663	1	ADGRV1
CC	cytoplasmic?side?of?membrane	2/205	138/18675	0.448707679	0.602751745	0.499513736	2	KIT/HIP1
CC	extrinsic?component?of?cytoplasmic?side?of?plasma?membrane	1/205	54/18675	0.449484798	0.602751745	0.499513736	1	HIP1
CC	stereocilium?bundle	1/205	54/18675	0.449484798	0.602751745	0.499513736	1	ADGRV1
CC	axon?cytoplasm	1/205	54/18675	0.449484798	0.602751745	0.499513736	1	HAP1
CC	ER?to?Golgi?transport?vesicle?membrane	1/205	55/18675	0.455545461	0.605031242	0.501402805	1	TGFA
CC	neuron?to?neuron?synapse	4/205	315/18675	0.455617531	0.605031242	0.501402805	4	DGKI/EPHA4/SEMA4C/ANKS1B
CC	cytosol	55/205	4909/18675	0.456223236	0.605031242	0.501402805	55	EVPL/RMI2/DPYSL3/TCF7L1/RAP1GAP/DGKI/NFATC4/PNMT/CRABP2/EMP2/RARA/GPRC5B/HGD/ISYNA1/DTX4/TPPP/CRABP1/CLIP3/BNIPL/TMSB4X/CCND1/PYGM/ANXA2/CHAF1B/DUSP6/NXN/DOK4/CTSH/C19orf33/ATIC/MSN/BAIAP3/ZFP36L1/FHL1/BCL2/ARHGAP19/MAPK13/RAD23B/ANKS1B/PRICKLE1/HYAL2/SPRY1/TP53INP2/SFN/RPS6KA6/HIP1/PPP1R13L/PLEKHG5/AMOT/CD151/PDLIM7/PELI1/MIOX/FBXO41/STRADB
CC	postsynaptic?specialization	4/205	316/18675	0.458032594	0.605031242	0.501402805	4	DGKI/EPHA4/SEMA4C/ANKS1B
CC	endosome	10/205	852/18675	0.460238889	0.605031242	0.501402805	10	TGFBR1/EPHA4/CLIP3/ANXA2/CTSH/BAIAP3/LRP2/APOE/WDR72/OCIAD2
CC	stress?fiber	1/205	56/18675	0.461539725	0.605031242	0.501402805	1	PDLIM7
CC	contractile?actin?filament?bundle	1/205	56/18675	0.461539725	0.605031242	0.501402805	1	PDLIM7
CC	chromatin	6/205	500/18675	0.47070836	0.615078975	0.509729584	6	HEY2/RARA/MUC1/CHAF1B/HMGA2/NRIP1
CC	lateral?plasma?membrane	1/205	58/18675	0.473331938	0.615681017	0.51022851	1	KCNB1
CC	Golgi-associated?vesicle	2/205	145/18675	0.474179756	0.615681017	0.51022851	2	CTSC/TGFA
CC	endosomal?part	6/205	504/18675	0.478374971	0.615885925	0.510398321	6	EPHA4/CLIP3/ANXA2/CTSH/BAIAP3/LRP2
CC	actin?filament?bundle	1/205	59/18675	0.479131312	0.615885925	0.510398321	1	PDLIM7
CC	postsynaptic?density?membrane	1/205	59/18675	0.479131312	0.615885925	0.510398321	1	DGKI
CC	nuclear?chromosome	6/205	507/18675	0.484104139	0.615885925	0.510398321	6	HEY2/RARA/MUC1/CHAF1B/HMGA2/NRIP1
CC	neuromuscular?junction	1/205	60/18675	0.484867135	0.615885925	0.510398321	1	EPHA4
CC	presynaptic?active?zone	1/205	60/18675	0.484867135	0.615885925	0.510398321	1	DGKI
CC	early?endosome?membrane	2/205	148/18675	0.484878405	0.615885925	0.510398321	2	EPHA4/CLIP3
CC	proteasome?complex	1/205	61/18675	0.4905401	0.616795485	0.511152094	1	WFS1
CC	ciliary?transition?zone	1/205	61/18675	0.4905401	0.616795485	0.511152094	1	CDKL1
CC	nuclear?envelope	5/205	420/18675	0.490637325	0.616795485	0.511152094	5	CMTM3/BCL2/PRICKLE1/TMC6/TYRO3
CC	late?endosome	3/205	240/18675	0.492088194	0.616795485	0.511152094	3	ANXA2/CTSH/BAIAP3
CC	nucleolar?part	2/205	151/18675	0.495441917	0.616795485	0.511152094	2	TFCP2L1/RPS6KA6
CC	cytoplasmic?microtubule	1/205	62/18675	0.496150892	0.616795485	0.511152094	1	REEP2
CC	endopeptidase?complex	1/205	62/18675	0.496150892	0.616795485	0.511152094	1	WFS1
CC	main?axon	1/205	65/18675	0.512616974	0.63165936	0.523470117	1	SCN1B
CC	serine/threonine?protein?kinase?complex	1/205	65/18675	0.512616974	0.63165936	0.523470117	1	CCND1
CC	anchored?component?of?membrane	2/205	156/18675	0.512740605	0.63165936	0.523470117	2	TDGF1/HYAL2
CC	early?endosome	4/205	340/18675	0.514781147	0.632268736	0.52397512	4	EPHA4/CLIP3/ANXA2/APOE
CC	actomyosin	1/205	67/18675	0.523295736	0.640802263	0.531047043	1	PDLIM7
CC	cell-cell?contact?zone	1/205	70/18675	0.538878849	0.656833051	0.544332113	1	SCN1B
CC	recycling?endosome	2/205	164/18675	0.53959879	0.656833051	0.544332113	2	CLIP3/BAIAP3
CC	integral?component?of?organelle?membrane	2/205	166/18675	0.546152662	0.662344616	0.548899669	2	QSOX1/WFS1
CC	Golgi?cisterna?membrane	1/205	72/18675	0.548984902	0.662344616	0.548899669	1	B4GALT6
CC	peptidase?complex	1/205	72/18675	0.548984902	0.662344616	0.548899669	1	WFS1
CC	tertiary?granule?membrane	1/205	73/18675	0.553954966	0.666375238	0.552239935	1	TMC6
CC	rough?endoplasmic?reticulum	1/205	74/18675	0.558870525	0.670316847	0.555506433	1	NAT8L
CC	heterochromatin	1/205	75/18675	0.563732174	0.672205421	0.557071536	1	HMGA2
CC	Cajal?body	1/205	75/18675	0.563732174	0.672205421	0.557071536	1	ANKS1B
CC	protein?kinase?complex	1/205	77/18675	0.573296091	0.681622388	0.564875586	1	CCND1
CC	caveola	1/205	79/18675	0.582651347	0.690737395	0.572429394	1	SLC6A3
CC	neuron?projection?cytoplasm	1/205	80/18675	0.587252147	0.693874734	0.575029377	1	HAP1
CC	nuclear?chromosome?part	5/205	469/18675	0.588690789	0.693874734	0.575029377	5	HEY2/RARA/MUC1/CHAF1B/NRIP1
CC	ficolin-1-rich?granule	2/205	185/18675	0.605140212	0.71121364	0.589398513	2	LRG1/CTSH
CC	membrane?coat	1/205	86/18675	0.613816072	0.715244369	0.592738867	1	HIP1
CC	coated?membrane	1/205	86/18675	0.613816072	0.715244369	0.592738867	1	HIP1
CC	postsynaptic?specialization?membrane	1/205	86/18675	0.613816072	0.715244369	0.592738867	1	DGKI
CC	Golgi?cisterna	1/205	93/18675	0.642664132	0.746731904	0.618833285	1	B4GALT6
CC	PML?body	1/205	99/18675	0.665677461	0.771280684	0.639177404	1	TP53INP2
CC	Golgi-associated?vesicle?membrane	1/205	102/18675	0.676624839	0.781750167	0.647853696	1	TGFA
CC	acrosomal?vesicle	1/205	103/18675	0.680194101	0.783660246	0.649436621	1	KIT
CC	plasma?membrane?raft	1/205	106/18675	0.690668363	0.793492585	0.657584899	1	SLC6A3
CC	supramolecular?fiber	8/205	845/18675	0.714564967	0.818647259	0.678431135	8	DPYSL3/SORBS2/PDLIM1/TPPP/TIMP4/MFAP2/REEP2/AMOT
CC	membrane?protein?complex	9/205	947/18675	0.717726703	0.819972686	0.679529546	9	HCN2/TUSC3/SLC6A3/SCN1B/KCNB1/GABBR2/HCN4/BCL2/HIP1
CC	supramolecular?polymer	8/205	851/18675	0.721867206	0.821490368	0.680787282	8	DPYSL3/SORBS2/PDLIM1/TPPP/TIMP4/MFAP2/REEP2/AMOT
CC	supramolecular?complex	8/205	852/18675	0.723072207	0.821490368	0.680787282	8	DPYSL3/SORBS2/PDLIM1/TPPP/TIMP4/MFAP2/REEP2/AMOT
CC	nuclear?body	7/205	764/18675	0.73847049	0.836660472	0.693359084	7	RMI2/PLAG1/NFATC4/BASP1/ANKS1B/TP53INP2/NRIP1
CC	centriole	1/205	124/18675	0.746719246	0.841344825	0.697241111	1	HAP1
CC	RNA?polymerase?II?transcription?factor?complex	1/205	124/18675	0.746719246	0.841344825	0.697241111	1	HYAL2
CC	integral?component?of?endoplasmic?reticulum?membrane	1/205	125/18675	0.749518154	0.842178366	0.697931885	1	WFS1
CC	endosome?membrane	4/205	464/18675	0.752954307	0.843721402	0.699210633	4	EPHA4/CLIP3/ANXA2/BAIAP3
CC	intrinsic?component?of?endoplasmic?reticulum?membrane	1/205	131/18675	0.765676879	0.855000557	0.708557919	1	WFS1
CC	mitochondrion	14/205	1492/18675	0.767200989	0.855000557	0.708557919	14	OGDHL/TFCP2L1/TUSC3/TPPP/EPHA4/SOX4/PERP/C15orf62/BCL2/SFN/RPS6KA6/TRIM14/NAT8L/VASN
CC	nuclear?transcription?factor?complex	1/205	140/18675	0.787990266	0.875782659	0.725780508	1	HYAL2
CC	transcription?factor?complex	2/205	270/18675	0.799217803	0.88585388	0.734126751	2	PDLIM1/HYAL2
CC	leading?edge?membrane	1/205	153/18675	0.816539014	0.900173738	0.745993936	1	ADGRV1
CC	plasma?membrane?receptor?complex	1/205	153/18675	0.816539014	0.900173738	0.745993936	1	GABBR2
CC	secretory?granule?membrane	2/205	293/18675	0.834734582	0.917759258	0.760567446	2	TMC6/ADGRG3
CC	microtubule?organizing?center?part	1/205	170/18675	0.848176875	0.929391024	0.770206948	1	HAP1
CC	midbody	1/205	171/18675	0.849858785	0.929391024	0.770206948	1	ANXA2
CC	sperm?part	1/205	179/18675	0.862663346	0.938837892	0.778035777	1	KIT
CC	plasma?membrane?bounded?cell?projection?cytoplasm	1/205	181/18675	0.865690892	0.938837892	0.778035777	1	HAP1
CC	transferase?complex,?transferring?phosphorus-containing?groups	1/205	181/18675	0.865690892	0.938837892	0.778035777	1	CCND1
CC	nucleoplasm	32/205	3427/18675	0.86767903	0.938837892	0.778035777	32	HEY2/RMI2/SORBS2/TCF7L1/CTSC/PLAG1/DGKI/GRHL3/NFATC4/CRABP2/RARA/SOX4/ETV5/CCND1/BASP1/NR2E1/CHAF1B/DUSP6/HMGA2/ETV4/BCL2/DUSP4/RAD23B/ANKS1B/SPRY1/TP53INP2/IL17RD/PPP1R13L/SEL1L3/CDKL1/TMEM92/NRIP1
CC	protein-DNA?complex	1/205	187/18675	0.874380762	0.943592959	0.781976407	1	HMGA2
CC	nucleoplasm?part	8/205	1033/18675	0.88567513	0.953266126	0.789992775	8	HEY2/RMI2/PLAG1/NFATC4/BASP1/ANKS1B/TP53INP2/NRIP1
CC	microtubule	2/205	357/18675	0.905706808	0.972184246	0.80567064	2	TPPP/REEP2
CC	nuclear?part	45/205	4801/18675	0.908005823	0.972184246	0.80567064	45	HEY2/RMI2/SORBS2/CMTM3/TCF7L1/CTSC/PLAG1/TFCP2L1/DGKI/GRHL3/NFATC4/CRABP2/RARA/GPRC5B/MUC1/SOX4/ETV5/CCND1/BASP1/NR2E1/YPEL4/CHAF1B/DUSP6/HMGA2/ETV4/BCL2/DUSP4/SCD/RAD23B/ANKS1B/PRICKLE1/HYAL2/SPRY1/TP53INP2/RPS6KA6/IL17RD/PPP1R13L/SEL1L3/AMOT/TMC6/CDKL1/TMEM92/MRO/TYRO3/NRIP1
CC	chromosomal?part	6/205	855/18675	0.912148517	0.973791843	0.807002891	6	HEY2/RARA/MUC1/CHAF1B/HMGA2/NRIP1
CC	organelle?envelope	8/205	1093/18675	0.918034473	0.973791843	0.807002891	8	CMTM3/EPHA4/BCL2/PRICKLE1/TRIM14/TMC6/TYRO3/NAT8L
CC	envelope	8/205	1093/18675	0.918034473	0.973791843	0.807002891	8	CMTM3/EPHA4/BCL2/PRICKLE1/TRIM14/TMC6/TYRO3/NAT8L
CC	cell?cortex	1/205	229/18675	0.921395907	0.973791843	0.807002891	1	ANXA2
CC	polymeric?cytoskeletal?fiber	4/205	635/18675	0.921411841	0.973791843	0.807002891	4	DPYSL3/TPPP/REEP2/AMOT
CC	mitochondrial?membrane	4/205	656/18675	0.932610796	0.982305596	0.814058427	4	EPHA4/BCL2/TRIM14/NAT8L
CC	intermediate?filament?cytoskeleton	1/205	245/18675	0.934271092	0.982305596	0.814058427	1	EVPL
CC	cytoplasmic?region	2/205	402/18675	0.937344565	0.98301007	0.81464224	2	ANXA2/HAP1
CC	cytoskeleton	16/205	2041/18675	0.9455916	0.988827443	0.819463226	16	EVPL/DPYSL3/SORBS2/CTSC/RARA/PDLIM1/TPPP/TMSB4X/BASP1/MSN/HAP1/HIP1/REEP2/AMOT/TMSB10/PDLIM7
CC	mitochondrial?envelope	4/205	690/18675	0.947727036	0.988827443	0.819463226	4	EPHA4/BCL2/TRIM14/NAT8L
CC	mitochondrial?matrix	2/205	448/18675	0.959151808	0.995900786	0.825325063	2	OGDHL/NAT8L
CC	nuclear?lumen	39/205	4454/18675	0.959395666	0.995900786	0.825325063	39	HEY2/RMI2/SORBS2/TCF7L1/CTSC/PLAG1/TFCP2L1/DGKI/GRHL3/NFATC4/CRABP2/RARA/GPRC5B/MUC1/SOX4/ETV5/CCND1/BASP1/NR2E1/YPEL4/CHAF1B/DUSP6/HMGA2/ETV4/BCL2/DUSP4/SCD/RAD23B/ANKS1B/SPRY1/TP53INP2/RPS6KA6/IL17RD/PPP1R13L/SEL1L3/CDKL1/TMEM92/MRO/NRIP1
CC	chromosome	6/205	982/18675	0.961811273	0.995900786	0.825325063	6	HEY2/RARA/MUC1/CHAF1B/HMGA2/NRIP1
CC	centrosome	2/205	473/18675	0.967745098	0.999514508	0.828319834	2	CTSC/HAP1
CC	mitochondrial?part	5/205	977/18675	0.984333904	0.999959579	0.828688674	5	OGDHL/EPHA4/BCL2/TRIM14/NAT8L
CC	nucleolus	8/205	1369/18675	0.985601756	0.999959579	0.828688674	8	TFCP2L1/GPRC5B/YPEL4/ETV4/SCD/RPS6KA6/MRO/NRIP1
CC	ciliary?part	1/205	415/18675	0.990270299	0.999959579	0.828688674	1	CDKL1
CC	transferase?complex	2/205	597/18675	0.990318702	0.999959579	0.828688674	2	TUSC3/CCND1
CC	protein-containing?complex	40/205	4980/18675	0.993389	0.999959579	0.828688674	40	HEY2/DPYSL3/COL8A2/DGKI/EMILIN2/TGFBR1/HCN2/TUSC3/APOC1/PDLIM1/SLC6A3/PLXNA3/FN1/CCND1/BASP1/ANXA2/CHAF1B/HMGA2/SCN1B/CTSH/KCNB1/ZFP36L1/GABBR2/HCN4/BCL2/NRP2/WTIP/RAD23B/LSR/LRP2/HYAL2/WNT3/APOE/HIP1/LIFR/WFS1/AMOT/LRP1B/ADGRV1/NRIP1
CC	catalytic?complex	5/205	1103/18675	0.994279923	0.999959579	0.828688674	5	HEY2/TUSC3/CCND1/WFS1/NRIP1
CC	microtubule?organizing?center	2/205	681/18675	0.995821405	0.999959579	0.828688674	2	CTSC/HAP1
CC	intracellular?non-membrane-bounded?organelle	34/205	4464/18675	0.995930191	0.999959579	0.828688674	34	EVPL/HEY2/DPYSL3/SORBS2/CTSC/TFCP2L1/RARA/GPRC5B/PDLIM1/TPPP/MUC1/ADIG/TMSB4X/BASP1/ANXA2/YPEL4/CHAF1B/HMGA2/ETV4/CTSH/MSN/ZFP36L1/SCD/WTIP/TIMP4/HAP1/RPS6KA6/HIP1/REEP2/AMOT/TMSB10/MRO/PDLIM7/NRIP1
CC	non-membrane-bounded?organelle	34/205	4473/18675	0.996114089	0.999959579	0.828688674	34	EVPL/HEY2/DPYSL3/SORBS2/CTSC/TFCP2L1/RARA/GPRC5B/PDLIM1/TPPP/MUC1/ADIG/TMSB4X/BASP1/ANXA2/YPEL4/CHAF1B/HMGA2/ETV4/CTSH/MSN/ZFP36L1/SCD/WTIP/TIMP4/HAP1/RPS6KA6/HIP1/REEP2/AMOT/TMSB10/MRO/PDLIM7/NRIP1
CC	cilium	1/205	563/18675	0.998182559	0.999959579	0.828688674	1	CDKL1
CC	microtubule?cytoskeleton	4/205	1102/18675	0.998357431	0.999959579	0.828688674	4	CTSC/TPPP/HAP1/REEP2
CC	cytoskeletal?part	7/205	1543/18675	0.998511618	0.999959579	0.828688674	7	DPYSL3/CTSC/TPPP/HAP1/REEP2/AMOT/PDLIM7
CC	ribonucleoprotein?complex	3/205	1315/18675	0.999959579	0.999959579	0.828688674	3	CTSH/ZFP36L1/WTIP
