# Supplementary material for: IGF2BP2 contributes to thyroid cancer progression by enhancing the stability of m6A-modified CTSH mRNA
Source: PLoS One. 2025 Oct 16;20(10):e0332061. doi: 10.1371/journal.pone.0332061 (PMC12530564; doi:10.1371/journal.pone.0332061)
Supplement: S3 Table — Clinical information of 14 patients with PTC. (CSV) [file pone.0332061.s003.csv]

Sup. Table 3. The clinical information of 14 PTC patients
Admission number	Experiment number	Disease type	Date of surgery	Multifocal lesions	Tumor size (cm)	Lymphatic gland	Capsular invasion	TNM stage	BRAF gene	CD56	CK19	GALECTIN-3	Ki-67(%)	MC	TPO
5399302	202203159	PTC	2022.4.25	No	left 0.3cm	center area 0/2	No	T1aN0M0	£¨+£©	£¨-£©	£¨+£©	£¨+£©	0.02	£¨+£©	£¨-£©
5398899	202203156	PTC	2022.4.25	Yes	left 0.8cm¡¢0.2cm, right 1.1cm	left center area 0/4, right center area 0/2	adjacent to the capsule	T1bN0M0	£¨+£©	£¨-£©	£¨+£©	£¨+£©	0.05	£¨+£©	£¨-£©
5396099	202202815	PTC	2022.4.11	Yes	left 0.3cm, right 0.3cm¡¢0.4cm	left center area 0/6, right center area 0/12	adjacent to the capsule	T1aN0M0	£¨+£©	£¨-£©	£¨+£©	£¨+£©	0.03	£¨+£©	£¨-£©
5395518	202202754	PTC	2022.4.8	Yes	left 0.2cm, right 0.5cm	center area 1/2	No	T1aN1aM0
5394453	202202699	PTC	2022.4.2	Yes	left 0.4cm, right 0.6cm	center area 0/2	adjacent to the capsule	T1aN0M0	£¨+£©
5393502	202202632	PTC	2022.3.31	Yes	left 1.5cm	center area 14/14¡¢pretracheal 1/1, retropharyngeal 2/2, left IIa 1/4, left VIb 2/2		T1bN1bM0
5391267	202202263	PTC	2022.3.23	Yes	left 1cm, isthmus: 0.3cm	center area 2/10	adjacent to the capsule	T1aN1aM0	£¨+£©	focal weak +	£¨+£©	£¨+£©	0.01	£¨+£©	focal weak +
5391560	202202329	PTC	2022.3.23	No	left 0.5cm	center area 0/4	adjacent to the capsule	T1aN0M0	£¨+£©	£¨-£©	£¨+£©	£¨+£©	0.02	£¨-£©	focus +
5386012	202201804	PTC	2022.3.4	Yes	right 0.2cm¡¢1.2cm	center area 0/4	adjacent to the capsule	T1bN0M0	£¨+£©	£¨+£©	focal weak£¨+£©	£¨-£©		£¨-£©	£¨+£©
5382716	202201437	PTC	2022.2.23	No	right 1.2cm	center area 0/10¡¢laryngeal anterior 0/1	adjacent to the capsule	T1bN0M0	£¨+£©	focus +	£¨+£©	£¨+£©	0.02	Ôî+	focal weak +
5378257	202200948	PTC	2022.2.11	Yes	left largest lesion 1.8cm	left center area 15/17, left 2-5 area 10/19	adjacent to the capsule	T1bN1bM0
5378217	202200946	PTC	2022.2.11	Yes	right 1.3cm¡¢0.5cm¡¢0.6cm	anterior larynx 2/2, right side 2 area 0/1, side 12/22	adjacent to the capsule	T1bN1bM0	£¨+£©	£¨-£©	£¨+£©	£¨+£©	£¼1%	£¨+£©	part£¨+£©
5372244	202200441	PTC	2022.1.18	Yes	left 1.1cm¡¢1.5cm		capsular invasion	T1bN0M0
5370667	202200181	PTC	2022.1.7	Yes	left 0.5cm, right 1.4cm	anterior larynx 1/1, left central region 3/7, right central region 2/4	capsular invasion	T1bN1aM0	£¨+£©
